# Supplementary material for: Structure–Property Relationship in Composite Superabsorbents: How Butyl Succinate Architecture Affects Water Uptake and Phytotoxicity?
Source: Gels. 2026 Mar 10;12(3):227. doi: 10.3390/gels12030227 (PMC13025915; doi:10.3390/gels12030227)
Supplement: Supplementary file 1 [file gels-12-00227-s001.zip]

Archive with 1 entries (1 files):
- gels-4199364-supplementary.xlsx
