# Supplementary material for: Structure–Property Relationship in Composite Superabsorbents: How Butyl Succinate Architecture Affects Water Uptake and Phytotoxicity?
Source: Gels. 2026 Mar 10;12(3):227. doi: 10.3390/gels12030227 (PMC13025915; doi:10.3390/gels12030227)
Supplement: Supplementary file 1 [file gels-12-00227-s001.zip › gels-4199364-supplementary.xlsx]

## Sheet: DSC-dDSC
Temperature
	DSC				dDSC
	CMC-SAP	CMC-SAP-5DiBuSuc	CMC-SAP-5Di-sec-BuSuc	CMC-SAP-5Di-iBuSuC	CMC-SAP	CMC-SAP-5DiBuSuc	CMC-SAP-5Di-sec-BuSuc	CMC-SAP-5Di-iBuSuC
60.845	0.27449	0.24662	0.18357	0.1966	0.00172	0.01735	0.01087	0.01467
61.845	0.27878	0.2501	0.18403	0.19907	0.000901659	0.01529	0.00965	0.01309
62.845	0.28281	0.25332	0.18447	0.20132	0.000550805	0.01329	0.00854	0.01161
63.845	0.28596	0.25581	0.18479	0.20331	0.000633612	0.01147	0.00764	0.01018
64.845	0.28813	0.25775	0.18456	0.20481	0.00064118	0.00927	0.00689	0.00877
65.845	0.28976	0.25955	0.18418	0.20607	0.000495793	0.00675	0.00615	0.00721
66.845	0.29078	0.26102	0.18417	0.20715	0.000306608	0.00411	0.00548	0.00575
67.845	0.29178	0.26223	0.18452	0.20842	0.000331627	0.00191	0.00507	0.00451
68.845	0.29192	0.26314	0.1848	0.20954	0.000753013	0.000233923	0.00497	0.0036
69.845	0.29149	0.26365	0.18497	0.21055	0.00121	-0.00144	0.00488	0.00249
70.845	0.29069	0.2641	0.18512	0.21157	0.00133	-0.00303	0.0049	0.00151
71.845	0.28976	0.26415	0.18538	0.21265	0.00134	-0.00473	0.00484	0.00054803
72.845	0.2887	0.26434	0.18591	0.21385	0.00144	-0.00599	0.00488	-0.000403968
73.845	0.28722	0.26413	0.18625	0.21486	0.00162	-0.00701	0.00496	-0.00126
74.845	0.28544	0.26382	0.18655	0.21597	0.00154	-0.00788	0.00486	-0.00212
75.845	0.28345	0.26326	0.18692	0.21709	0.00135	-0.00869	0.00469	-0.00281
76.845	0.28134	0.26247	0.18734	0.21825	0.00111	-0.00927	0.00445	-0.0035
77.845	0.27909	0.26145	0.18777	0.21933	0.000921134	-0.00965	0.00418	-0.00397
78.845	0.2768	0.26041	0.18784	0.22017	0.000780289	-0.00972	0.00388	-0.00429
79.845	0.2745	0.25924	0.18778	0.22093	0.000508698	-0.00973	0.00359	-0.00448
80.845	0.27247	0.25824	0.18787	0.22168	0.000510682	-0.00949	0.00337	-0.00451
81.845	0.27035	0.25722	0.18786	0.22218	0.000587443	-0.00916	0.0031	-0.00439
82.845	0.2685	0.25634	0.1879	0.22274	0.000850813	-0.00878	0.00289	-0.00429
83.845	0.26657	0.25545	0.18781	0.22332	0.000943745	-0.00838	0.00268	-0.00404
84.845	0.26493	0.25465	0.18816	0.22409	0.000951417	-0.00804	0.00249	-0.0038
85.845	0.26329	0.25388	0.18872	0.22465	0.000992214	-0.00754	0.00247	-0.00351
86.845	0.26173	0.25304	0.18928	0.22516	0.0011	-0.00713	0.00244	-0.00323
87.845	0.26026	0.25234	0.18946	0.22555	0.00127	-0.00667	0.00218	-0.00307
88.845	0.25877	0.25174	0.1895	0.22593	0.00107	-0.00647	0.00172	-0.00293
89.845	0.25754	0.2513	0.1896	0.22636	0.000658918	-0.00622	0.00141	-0.00284
90.845	0.25646	0.25089	0.18974	0.22686	4.18728e-05	-0.00592	0.00115	-0.00255
91.845	0.25537	0.25034	0.18994	0.22707	-0.000155047	-0.00548	0.000996703	-0.00231
92.845	0.25416	0.24976	0.18997	0.22702	-0.000452769	-0.00514	0.000669561	-0.00219
93.845	0.25294	0.24917	0.18982	0.22702	-0.000672439	-0.00512	0.000237075	-0.00222
94.845	0.25192	0.24878	0.1894	0.22708	-0.000920877	-0.00502	-0.000147269	-0.00218
95.845	0.25117	0.24855	0.18914	0.22725	-0.00112	-0.0049	-0.000406645	-0.00206
96.845	0.25033	0.24823	0.18882	0.2271	-0.00109	-0.00452	-0.000488919	-0.00173
97.845	0.24916	0.24765	0.1885	0.22678	-0.00105	-0.00414	-0.000561691	-0.00154
98.845	0.24822	0.24716	0.18817	0.22654	-0.00104	-0.00375	-0.000700293	-0.0014
99.845	0.24728	0.24695	0.18792	0.22631	-0.000954742	-0.00357	-0.00102	-0.00139
100.845	0.24682	0.24691	0.18798	0.22632	-0.00089118	-0.00337	-0.00114	-0.0013
101.845	0.24617	0.24676	0.18791	0.22608	-0.000641609	-0.00307	-0.00116	-0.00107
102.845	0.24576	0.24654	0.18788	0.22589	-0.000262216	-0.00267	-0.00109	-0.00071383
103.845	0.24534	0.24626	0.18759	0.22556	-9.32647e-06	-0.0025	-0.00109	-0.000542883
104.845	0.24486	0.2461	0.18744	0.22523	8.8405e-05	-0.00239	-0.00114	-0.00044615
105.845	0.2443	0.24597	0.18743	0.22494	-0.000242672	-0.00243	-0.0011	-0.000434605
106.845	0.24393	0.24601	0.18768	0.22475	-0.000342368	-0.00248	-0.00104	-0.00025327
107.845	0.24341	0.24613	0.18789	0.22454	-0.000485695	-0.00262	-0.000956572	-0.000175594
108.845	0.24299	0.2462	0.18795	0.22436	-0.000333714	-0.00261	-0.000706174	3.51767e-05
109.845	0.24232	0.24616	0.18769	0.22418	-0.000256673	-0.00251	-0.000360168	0.000220446
110.845	0.24179	0.24609	0.18739	0.22414	-0.000182418	-0.00245	1.67589e-05	0.00044272
111.845	0.24108	0.246	0.18709	0.22406	-0.000282974	-0.00231	0.000361321	0.000509062
112.845	0.24057	0.24609	0.18681	0.2241	-0.000574682	-0.00225	0.000697623	0.000715319
113.845	0.24016	0.24629	0.18691	0.22431	-0.000654184	-0.00202	0.00113	0.00086897
114.845	0.23993	0.24661	0.18711	0.22463	-0.000469238	-0.00182	0.00166	0.0011
115.845	0.23972	0.24695	0.1873	0.2251	-0.000212657	-0.00155	0.00224	0.00129
116.845	0.23938	0.2472	0.18709	0.22544	-5.09664e-05	-0.00142	0.00288	0.0015
117.845	0.23913	0.24759	0.18687	0.22603	-0.000284962	-0.00137	0.00335	0.00149
118.845	0.23885	0.24784	0.18685	0.22669	-0.000591488	-0.00149	0.00383	0.00146
119.845	0.23879	0.24829	0.18679	0.22764	-0.000768315	-0.00148	0.00425	0.0014
120.845	0.23844	0.24851	0.18677	0.22861	-0.000576349	-0.00132	0.00478	0.00159
121.845	0.23813	0.24879	0.18658	0.22962	-0.000230435	-0.00106	0.00533	0.00173
122.845	0.23761	0.2489	0.18614	0.23069	5.64718e-05	-0.00093666	0.00578	0.00189
123.845	0.23725	0.24915	0.18594	0.23182	7.80724e-05	-0.000987666	0.00605	0.00182
124.845	0.23721	0.24958	0.18597	0.23311	-0.0001775	-0.000974756	0.00619	0.00187
125.845	0.23718	0.25021	0.18634	0.23437	-0.000180224	-0.000852035	0.00629	0.00193
126.845	0.23741	0.25079	0.18676	0.23582	6.22341e-05	-0.000704368	0.00648	0.00218
127.845	0.23723	0.25116	0.18687	0.23713	0.000590679	-0.000452325	0.00656	0.00239
128.845	0.23703	0.2515	0.18668	0.23845	0.000536126	-0.000421496	0.00653	0.0024
129.845	0.23682	0.25182	0.18641	0.23962	0.000312126	-0.000414693	0.00637	0.00226
130.845	0.23667	0.25235	0.18632	0.24089	-0.00020439	-0.00070467	0.00609	0.00202
131.845	0.23661	0.2529	0.18677	0.24213	-0.000381735	-0.000716427	0.00584	0.00195
132.845	0.23646	0.25341	0.18694	0.24329	-0.000357741	-0.000608595	0.0056	0.00201
133.845	0.23643	0.25374	0.18681	0.24437	-0.0001764	-0.000460759	0.00535	0.002
134.845	0.23641	0.25385	0.18655	0.24538	-0.000155257	-0.000396683	0.00506	0.00184
135.845	0.23612	0.25425	0.18622	0.2463	-0.000481263	-0.000497856	0.00467	0.00156
136.845	0.23605	0.2546	0.1863	0.24715	-0.00108	-0.000639275	0.0043	0.00136
137.845	0.23598	0.25504	0.18619	0.24793	-0.00137	-0.000763549	0.00403	0.00134
138.845	0.23615	0.25516	0.18617	0.24869	-0.00158	-0.000909974	0.00374	0.00127
139.845	0.23603	0.25531	0.18586	0.24936	-0.00153	-0.000773545	0.00355	0.00126
140.845	0.23561	0.25542	0.18543	0.24989	-0.0017	-0.000831042	0.00322	0.00112
141.845	0.23531	0.25568	0.18479	0.25049	-0.00189	-0.000796291	0.00299	0.00107
142.845	0.23501	0.25593	0.18428	0.25106	-0.00196	-0.00089817	0.00277	0.00101
143.845	0.23488	0.25616	0.18381	0.25162	-0.0021	-0.000988577	0.00262	0.00102
144.845	0.23469	0.25626	0.18357	0.25207	-0.002	-0.00095124	0.00241	0.00105
145.845	0.2346	0.25646	0.1831	0.25248	-0.00208	-0.000840933	0.00235	0.00109
146.845	0.23455	0.25674	0.18289	0.2529	-0.00196	-0.00070946	0.00225	0.00102
147.845	0.23449	0.25698	0.18255	0.25326	-0.0018	-0.000649393	0.0023	0.001
148.845	0.23431	0.25713	0.1824	0.25361	-0.00168	-0.000620978	0.00225	0.000909319
149.845	0.23417	0.25726	0.18189	0.25397	-0.00176	-0.00052359	0.00222	0.00094278
150.845	0.23398	0.25749	0.18149	0.25443	-0.00188	-0.000549421	0.00215	0.000772139
151.845	0.23385	0.25765	0.18095	0.25487	-0.00217	-0.000608411	0.00205	0.000631951
152.845	0.23375	0.25786	0.18083	0.25544	-0.00238	-0.000710961	0.00204	0.000416257
153.845	0.23371	0.25786	0.18057	0.25581	-0.00254	-0.000722702	0.00204	0.000362766
154.845	0.23374	0.25797	0.18009	0.25626	-0.00268	-0.000702851	0.002	0.000294819
155.845	0.23363	0.25789	0.17941	0.25653	-0.00255	-0.000551593	0.00206	0.000409045
156.845	0.23342	0.25786	0.1787	0.25679	-0.00248	-0.000481263	0.00214	0.000539236
157.845	0.2331	0.25778	0.17822	0.25709	-0.00233	-0.000375945	0.00236	0.000788403
158.845	0.23289	0.25781	0.17762	0.25736	-0.00226	-0.000274406	0.0026	0.000862872
159.845	0.23283	0.25804	0.17689	0.25777	-0.00228	-0.000277431	0.00283	0.000890181
160.845	0.23298	0.25836	0.17664	0.25839	-0.00226	-0.00031253	0.00316	0.000964087
161.845	0.23304	0.25884	0.17657	0.25915	-0.00209	-0.000203874	0.00353	0.00117
162.845	0.23326	0.25927	0.17665	0.26003	-0.00197	3.53412e-05	0.00396	0.00146
163.845	0.23326	0.25945	0.1764	0.26075	-0.0017	0.000254992	0.00439	0.00172
164.845	0.23321	0.25954	0.17577	0.26157	-0.00144	0.000449641	0.00478	0.00186
165.845	0.23301	0.25963	0.17519	0.26243	-0.00132	0.000589919	0.00525	0.00208
166.845	0.23288	0.26002	0.17467	0.2634	-0.00139	0.000755282	0.0056	0.00217
167.845	0.23309	0.26047	0.17457	0.26439	-0.00147	0.000821887	0.00605	0.0023
168.845	0.23341	0.261	0.17432	0.26551	-0.00113	0.00121	0.00663	0.00268
169.845	0.23379	0.26162	0.17432	0.26679	-0.000561935	0.00158	0.00726	0.00316
170.845	0.23416	0.26234	0.17428	0.26826	-3.70381e-05	0.00216	0.00798	0.00364
171.845	0.23456	0.26293	0.17421	0.2698	0.000299766	0.00251	0.00872	0.00392
172.845	0.23493	0.26364	0.17408	0.27135	0.000634283	0.00295	0.00959	0.00435
173.845	0.2355	0.26439	0.17424	0.27316	0.00107	0.00331	0.0104	0.00473
174.845	0.23616	0.2654	0.17462	0.2752	0.00148	0.00362	0.01113	0.0051
175.845	0.23696	0.26639	0.17506	0.27741	0.00173	0.00391	0.01184	0.00552
176.845	0.23765	0.26745	0.1752	0.27972	0.00194	0.00441	0.01268	0.00612
177.845	0.23861	0.26865	0.17564	0.28221	0.00238	0.00491	0.01359	0.00665
178.845	0.23953	0.2699	0.17631	0.28483	0.0026	0.00545	0.01451	0.00724
179.845	0.24058	0.2712	0.17712	0.28755	0.00309	0.00587	0.01537	0.0076
180.845	0.24145	0.27266	0.17735	0.29034	0.00363	0.00633	0.01621	0.00819
181.845	0.24279	0.27435	0.17776	0.29336	0.0042	0.00674	0.01696	0.00875
182.845	0.24409	0.27604	0.17839	0.29659	0.00443	0.00717	0.01772	0.0093
183.845	0.24565	0.27785	0.17926	0.30014	0.00477	0.00768	0.01846	0.00988
184.845	0.24705	0.2796	0.1805	0.30377	0.00513	0.00817	0.0193	0.01034
185.845	0.2487	0.2816	0.18172	0.3075	0.00606	0.00874	0.02013	0.01075
186.845	0.25021	0.28366	0.18293	0.31117	0.00673	0.00908	0.02082	0.01115
187.845	0.25194	0.2859	0.184	0.31507	0.00745	0.00956	0.02138	0.01158
188.845	0.25379	0.28805	0.18515	0.31903	0.00791	0.0099	0.0218	0.01205
189.845	0.25557	0.29027	0.18673	0.32323	0.00827	0.01038	0.02219	0.01246
190.845	0.25757	0.2925	0.18849	0.32748	0.00854	0.01065	0.0225	0.01272
191.845	0.25962	0.29493	0.19026	0.3318	0.00888	0.01113	0.02281	0.01298
192.845	0.26178	0.29745	0.19202	0.33605	0.00947	0.01142	0.02295	0.01315
193.845	0.26391	0.29998	0.19388	0.34039	0.00994	0.01177	0.02289	0.01331
194.845	0.26613	0.30245	0.19573	0.34468	0.01026	0.01196	0.02259	0.01337
195.845	0.26833	0.305	0.19751	0.34896	0.01043	0.01209	0.02221	0.01339
196.845	0.27075	0.30756	0.19934	0.35319	0.0105	0.01228	0.02166	0.01327
197.845	0.27299	0.31008	0.20134	0.35725	0.0106	0.01233	0.02092	0.01315
198.845	0.27536	0.31247	0.20349	0.36109	0.01063	0.01234	0.01997	0.0129
199.845	0.2775	0.31478	0.20567	0.36478	0.01086	0.0123	0.01887	0.01253
200.845	0.2798	0.31704	0.20767	0.36834	0.0109	0.01221	0.01752	0.01209
201.845	0.28212	0.31933	0.20953	0.37154	0.01061	0.01191	0.01588	0.01166
202.845	0.28445	0.32154	0.21153	0.37448	0.01016	0.01135	0.01447	0.01127
203.845	0.28652	0.32363	0.21342	0.377	0.00971	0.01112	0.01287	0.01087
204.845	0.28856	0.32537	0.2156	0.37925	0.00944	0.0105	0.01101	0.01018
205.845	0.29061	0.32707	0.2173	0.381	0.00858	0.00975	0.00891	0.0098
206.845	0.29268	0.32901	0.21843	0.38234	0.00644	0.00715	0.00745	0.01016

## Sheet: Rheology_shear_strain
Shear Strain	CMC-SAP	CMC-SAP-5Di-BuSuc	CMC-SAP-5Di-sec-BuSuc		CMC-SAP-5Di-iBuSuc			Shear Strain	CMC-SAP		CMC-SAP-5Di-BuSuc		CMC-SAP-5Di-sec-BuSuc		CMC-SAP-5Di-iBuSuc
	G'							G"
0.05	6315.65	4408.4	3915.1		3507.2			0.05	1252.42		918.648		910.3		818.03
0.067	6323.83	4390.61	3899.3		3467.3			0.067	1256.96		919.355		911.01		818.66
0.0898	6325.78	4354.47	3867.2		3243.3			0.0898	1261.66		919.344		912.59		818.65
0.12	6330.47	4331.16	3846.5		3428.3			0.12	1263.76		920.13		913.94		819.35
0.161	6328.04	4331.72	3847		3431.1			0.161	1266.35		921.017		915.69		820.14
0.217	6325.45	4334.87	3849.8		3431.7			0.217	1270.08		923.196		916.66		822.08
0.29	6322.94	4337.13	3851.8		3434.9			0.29	1278.1		925.184		917.81		823.85
0.389	6315.89	4337.58	3852.2		3437.4			0.389	1287.25		928.204		919.4		826.54
0.522	6309.49	4335.55	3850.4		3442			0.522	1300.62		931.708		922.63		829.66
0.7	6307.15	4331.95	3847.2		3447.7			0.7	1319.65		934.752		927.09		832.37
0.939	6314.11	4328.79	3844.4		3455			0.939	1350.11		938.21		932.62		835.45
1.26	6329.26	4327.67	3843.4		3462.2			1.26	1397.9		940.692		939.83		837.66
1.69	6318.81	4326.32	3842.2		3466.3			1.69	1449.82		944.387		949.27		840.95
2.26	6273.21	4321.25	3837.7		3469.2			2.26	1510.41		950.193		960.92		846.12
3.03	6198.52	4313.82	3831.1		3465.2			3.03	1581.69		957.582		976.19		852.7
4.07	6116.63	4302.11	3820.7		3460.7			4.07	1681.72		969.104		994.62		862.96
5.46	6044.38	4286.01	3806.4		3457.2			5.46	1822.74		985.814		1016		877.84
7.31	5933.49	4264.95	3787.7		3444.5			7.31	2007.99		1009.64		1039.4		899.06
9.81	5837.83	4233.2	3759.5		3425.6			9.81	2273.99		1048.17		1068.7		933.37
13.2	5745.25	4191.42	3722.4		3396.6			13.2	2533.03		1088.84		1111.6		969.58
17.6	5550.69	4136.59	3673.7		3355.2			17.6	2733.99		1124.35		1160.4		1001.2
23.6	5298.13	4069.93	3614.5		3291.8			23.6	2900.45		1146.36		1193.4		1020.8
31.7	5012.2	3985.36	3539.4		3206.4			31.7	3044.47		1149.95		1219.5		1024
42.5	4669.24	3856.89	3425.3		3097.7			42.5	3114.61		1136.93		1281.1		1012.4
57	4350.83	3693.96	3280.6		2900			57	3145.47		1112.9		1345		991.01
76.4	3912.95	3506.93	3114.5		2700			76.4	3050.54		1090.65		1420		971.19
102	3515.32	3276.66	2910		2400			102	2942		1044.39		1530		930
137	2966.14	3040.2	2700		2100			137	2695.84		988.24		1590		880
184	2508.41	2803.74	2490		1800			184	2529.22		898.4		1562.8		800
247	1881.31	2477.2	2200		1460			247	2161.89		831.02		1450		740
331	1512.19	2139.4	1900		1150			331	1883.33				1300
443	1129.87	1801.6	1600		900			443	1524.66
594	703.283	1508.84	1340		700			594	1295.03
795	512.301	1205.16	1070.3					795	992.655

## Sheet: Rheology_ang_freuq
Angular Frequency	CMC-SAP		CMC-SAP-5Di-BuSuc		CMC-SAP-5Di-sec-BuSuc		CMC-SAP-5Di-iBuSuc	Shear Strain
	G'	G"	G'	G"	G'	G"	G'	G"
300	9678.69	2367.47	8358.26	3318.8	7275	4236.9	7442.8	2955.3
223	9178.11	1979.07	8016.31	2681.39	6783.1	2894.5	7138.3	2387.7
166	8752.05	1902.93	7672.79	2534.5	6394.3	2294.7	6832.4	2256.9
123	8366.49	1752.19	7269.74	2237.91	6009.9	1988	6473.5	1992.8
91.6	8016.08	1640.09	6884.44	2026	5661.7	1777	6130.4	1804.1
68.1	7696.78	1564.11	6536.53	1869.46	5351.1	1619.3	5820.6	1664.7
50.6	7397.97	1497.93	6211.09	1740.2	5065.5	1486.6	5530.8	1549.6
37.6	7121.52	1438.24	5914.39	1630.15	4810.8	1369.4	5266.6	1451.6
28	6858.35	1380.73	5638.7	1534.24	4579.1	1263.2	5021.1	1366.2
20.8	6607.33	1326.29	5377.04	1451.03	4366.4	1166.4	4788.1	1292.1
15.5	6368.3	1274.86	5127.62	1379.04	4170.9	1078.6	4566	1228
11.5	6140.61	1225.85	4887.86	1316.72	3990.9	999.41	4352.5	1172.5
8.55	5922.07	1178.47	4655.62	1261.58	3824.1	928.21	4145.7	1123.4
6.35	5710.82	1131.73	4429.9	1211.49	3668.7	864	3944.7	1078.8
4.72	5509.86	1085.89	4210.24	1163.09	3523.8	806.05	3749.1	1035.7
3.51	5318.95	1039.96	3997.43	1114.78	3387.7	753.02	3559.6	992.68
2.61	5139.53	994.518	3793.83	1063.44	3260.1	703.84	3378.3	946.96
1.94	4969.92	946.485	3601.57	1009.02	3140.6	656.99	3207.1	898.5
1.44	4814.4	897.642	3424.7	949.103	3029.6	611.94	3049.6	845.15
1.07	4667.71	843.696	3266.92	886.328	2927.5	568.42	2909.1	789.25
0.797	4536.89	791.362	3130.25	820.453	2835.5	525.25	2787.4	730.59
0.593	4416.77	735.431	3017.28	753.937	2753.4	483.94	2686.8	671.36
0.44	4293.97	683.348	2923.17	690.611	2680.6	443.73	2603	614.97
0.327	4176.36	638.507	2846.02	634.63	2619.1	405.32	2534.3	565.12
0.243	4071.47	597.837	2762.58	584.039	2566.4	370.67	2460	520.07
0.181	3983.09	567.186	2706.43	540.197	2520.6	340.45	2410	481.03
0.135	3888	542.344	2639.05	499.926	2479.7	310.72	2350	445.17
0.1	3795.98	519.413	2560.44	468.684	2443.3	288.58	2280	417.35

## Sheet: FTIR
wavenumber	CMC-SAP	CMC-SAP-5Di-BuSuc	CMC-SAP-5Di-sec-BuSuc	CMC-SAP-5Di-iBuSuc
3996.3	0.00123	0.00148	0.00146	0.0018
3994.37	0.00125	0.00149	0.00147	0.00182
3992.44	0.00126	0.00149	0.00148	0.00183
3990.51	0.00127	0.0015	0.00149	0.00185
3988.58	0.00128	0.0015	0.00149	0.00186
3986.65	0.00129	0.0015	0.0015	0.00187
3984.73	0.00129	0.0015	0.0015	0.00187
3982.8	0.0013	0.0015	0.0015	0.00188
3980.87	0.00131	0.00149	0.00151	0.00188
3978.94	0.00131	0.00148	0.00151	0.00188
3977.01	0.00131	0.00148	0.0015	0.00188
3975.08	0.00131	0.00147	0.0015	0.00187
3973.15	0.00131	0.00146	0.0015	0.00187
3971.23	0.00131	0.00145	0.0015	0.00185
3969.3	0.0013	0.00143	0.00149	0.00183
3967.37	0.00131	0.0014	0.00148	0.00181
3965.44	0.00131	0.00138	0.00147	0.00179
3963.51	0.00131	0.00137	0.00147	0.00177
3961.58	0.00131	0.00135	0.00147	0.00175
3959.65	0.00131	0.00135	0.00148	0.00173
3957.72	0.00131	0.00135	0.00148	0.00172
3955.8	0.00132	0.00137	0.00148	0.00172
3953.87	0.00133	0.00139	0.00148	0.00172
3951.94	0.00133	0.00141	0.00149	0.00172
3950.01	0.00133	0.00142	0.00149	0.00172
3948.08	0.00134	0.00143	0.0015	0.00172
3946.15	0.00134	0.00145	0.00151	0.00172
3944.22	0.00134	0.00147	0.00151	0.00173
3942.29	0.00133	0.00149	0.00151	0.00174
3940.37	0.00134	0.00149	0.00151	0.00175
3938.44	0.00134	0.0015	0.0015	0.00176
3936.51	0.00133	0.00149	0.0015	0.00176
3934.58	0.00133	0.00149	0.0015	0.00177
3932.65	0.00134	0.00148	0.00149	0.00178
3930.72	0.00135	0.00147	0.00149	0.00179
3928.79	0.00136	0.00145	0.0015	0.0018
3926.86	0.00137	0.00144	0.00151	0.00181
3924.94	0.00137	0.00143	0.00151	0.00179
3923.01	0.00135	0.00142	0.00151	0.00176
3921.08	0.00134	0.00141	0.0015	0.00174
3919.15	0.00134	0.00142	0.00148	0.00173
3917.22	0.00136	0.00143	0.00148	0.00173
3915.29	0.00139	0.00144	0.00148	0.00173
3913.36	0.00141	0.00143	0.00149	0.00174
3911.43	0.00143	0.00143	0.00149	0.00174
3909.51	0.00145	0.00144	0.00149	0.00175
3907.58	0.00147	0.00145	0.00149	0.00176
3905.65	0.00147	0.00147	0.00148	0.00177
3903.72	0.00147	0.00147	0.00148	0.00177
3901.79	0.00147	0.00147	0.00148	0.00178
3899.86	0.00148	0.00148	0.00149	0.00181
3897.93	0.00149	0.00149	0.00151	0.00185
3896.01	0.00151	0.00152	0.00153	0.00192
3894.08	0.00153	0.00155	0.00155	0.00197
3892.15	0.00152	0.00156	0.00155	0.00198
3890.22	0.00149	0.00155	0.00155	0.00197
3888.29	0.00146	0.00153	0.00154	0.00196
3886.36	0.00142	0.00153	0.00153	0.00195
3884.43	0.0014	0.00152	0.00151	0.00194
3882.5	0.00139	0.00151	0.0015	0.00194
3880.58	0.00142	0.00151	0.00149	0.00194
3878.65	0.00145	0.00153	0.00148	0.00197
3876.72	0.00149	0.00154	0.00148	0.002
3874.79	0.0015	0.00155	0.00147	0.00201
3872.86	0.00149	0.00152	0.00143	0.00198
3870.93	0.00148	0.0015	0.0014	0.00197
3869	0.00149	0.00149	0.00138	0.00198
3867.07	0.0015	0.00148	0.00138	0.002
3865.15	0.00152	0.00148	0.00138	0.00201
3863.22	0.00153	0.00147	0.00139	0.00201
3861.29	0.00153	0.00146	0.0014	0.00202
3859.36	0.00153	0.00146	0.00142	0.00201
3857.43	0.00153	0.00146	0.00143	0.00199
3855.5	0.00152	0.00146	0.00144	0.00196
3853.57	0.00151	0.00146	0.00144	0.00193
3851.64	0.00151	0.00147	0.00146	0.00193
3849.72	0.00151	0.00149	0.00147	0.00195
3847.79	0.00152	0.00152	0.00148	0.00198
3845.86	0.00153	0.00154	0.00149	0.00198
3843.93	0.00153	0.00155	0.0015	0.00197
3842	0.00153	0.00158	0.00152	0.00196
3840.07	0.00152	0.00159	0.00152	0.00194
3838.14	0.0015	0.0016	0.00151	0.00194
3836.22	0.00149	0.00159	0.0015	0.00192
3834.29	0.00148	0.00158	0.00149	0.00193
3832.36	0.0015	0.0016	0.00149	0.00199
3830.43	0.00152	0.00163	0.0015	0.00206
3828.5	0.00153	0.00164	0.00151	0.00211
3826.57	0.00151	0.00164	0.00151	0.00211
3824.64	0.00147	0.00162	0.0015	0.0021
3822.71	0.00143	0.0016	0.0015	0.00207
3820.79	0.0014	0.00158	0.00148	0.00204
3818.86	0.00138	0.00155	0.00146	0.00201
3816.93	0.00138	0.00153	0.00145	0.002
3815	0.00138	0.00152	0.00144	0.00199
3813.07	0.00139	0.00149	0.00144	0.00198
3811.14	0.00139	0.00146	0.00144	0.00196
3809.21	0.00139	0.00143	0.00144	0.00192
3807.28	0.00138	0.0014	0.00144	0.00186
3805.36	0.00135	0.00137	0.00144	0.0018
3803.43	0.00132	0.00135	0.00144	0.00175
3801.5	0.00131	0.00134	0.00144	0.00171
3799.57	0.00131	0.00135	0.00144	0.00169
3797.64	0.00132	0.00136	0.00144	0.00169
3795.71	0.00133	0.00137	0.00146	0.0017
3793.78	0.00135	0.00139	0.00147	0.00172
3791.85	0.00135	0.00141	0.00147	0.00172
3789.93	0.00133	0.00142	0.00146	0.00171
3788	0.00129	0.00143	0.00145	0.00168
3786.07	0.00127	0.00144	0.00144	0.00168
3784.14	0.00127	0.00144	0.00143	0.00168
3782.21	0.00127	0.00144	0.00142	0.00167
3780.28	0.00128	0.00144	0.00141	0.00167
3778.35	0.00129	0.00145	0.00141	0.00167
3776.42	0.0013	0.00145	0.00142	0.00168
3774.5	0.00131	0.00145	0.00143	0.0017
3772.57	0.00132	0.00144	0.00144	0.00172
3770.64	0.00132	0.00143	0.00142	0.00172
3768.71	0.00132	0.00142	0.0014	0.00173
3766.78	0.00133	0.00142	0.00139	0.00175
3764.85	0.00136	0.00144	0.0014	0.00181
3762.92	0.0014	0.00147	0.00141	0.00189
3761	0.00145	0.00151	0.00143	0.00199
3759.07	0.00151	0.00155	0.00145	0.00209
3757.14	0.00156	0.00159	0.00147	0.00218
3755.21	0.00159	0.00162	0.00148	0.00224
3753.28	0.00161	0.00161	0.00147	0.00229
3751.35	0.00165	0.00161	0.00147	0.00236
3749.42	0.00171	0.00163	0.00147	0.00245
3747.49	0.00177	0.00165	0.00148	0.00254
3745.57	0.00182	0.00167	0.00149	0.00259
3743.64	0.00186	0.00167	0.00149	0.00259
3741.71	0.00187	0.00166	0.00149	0.00259
3739.78	0.00188	0.00164	0.00149	0.00259
3737.85	0.00189	0.00163	0.0015	0.00259
3735.92	0.00189	0.00162	0.00151	0.00257
3733.99	0.00187	0.00159	0.00151	0.00252
3732.06	0.00184	0.00155	0.0015	0.00244
3730.14	0.00181	0.00151	0.00149	0.00236
3728.21	0.00179	0.0015	0.00149	0.00232
3726.28	0.00178	0.00152	0.00151	0.0023
3724.35	0.00177	0.00155	0.00154	0.00228
3722.42	0.00175	0.00156	0.00155	0.00224
3720.49	0.00172	0.00154	0.00156	0.00218
3718.56	0.00168	0.00152	0.00156	0.0021
3716.63	0.00164	0.00148	0.00156	0.00203
3714.71	0.00162	0.00144	0.00155	0.00199
3712.78	0.00162	0.00143	0.00155	0.00198
3710.85	0.0016	0.00143	0.00155	0.00197
3708.92	0.00157	0.00142	0.00153	0.00193
3706.99	0.00156	0.00142	0.0015	0.00191
3705.06	0.00156	0.00141	0.00149	0.00193
3703.13	0.00157	0.00142	0.0015	0.00199
3701.2	0.00159	0.00143	0.00151	0.00206
3699.28	0.0016	0.00145	0.00153	0.00212
3697.35	0.00159	0.00145	0.00153	0.00216
3695.42	0.00156	0.00144	0.00152	0.00217
3693.49	0.00154	0.00142	0.00151	0.00218
3691.56	0.00154	0.00142	0.0015	0.00221
3689.63	0.00157	0.00143	0.0015	0.00225
3687.7	0.0016	0.00145	0.0015	0.00228
3685.78	0.00164	0.00146	0.00151	0.00231
3683.85	0.00166	0.00146	0.00153	0.00232
3681.92	0.00169	0.00147	0.00155	0.00234
3679.99	0.00171	0.00149	0.00159	0.00235
3678.06	0.00172	0.00151	0.00162	0.00237
3676.13	0.00171	0.00152	0.00165	0.00238
3674.2	0.0017	0.00153	0.00167	0.00238
3672.27	0.00169	0.00155	0.0017	0.00239
3670.35	0.00168	0.00158	0.00173	0.00242
3668.42	0.00168	0.00161	0.00175	0.00245
3666.49	0.00171	0.00165	0.0018	0.00252
3664.56	0.00177	0.00169	0.00185	0.00264
3662.63	0.00183	0.00174	0.00191	0.00279
3660.7	0.00188	0.00179	0.00197	0.00294
3658.77	0.00194	0.00183	0.00203	0.00308
3656.84	0.002	0.00186	0.00208	0.00321
3654.92	0.00208	0.00189	0.00214	0.00334
3652.99	0.00217	0.00193	0.0022	0.00347
3651.06	0.00225	0.00196	0.00225	0.00358
3649.13	0.00233	0.00198	0.00231	0.00369
3647.2	0.0024	0.002	0.00237	0.00382
3645.27	0.00249	0.00205	0.00243	0.00398
3643.34	0.00258	0.0021	0.0025	0.00414
3641.41	0.00266	0.00216	0.00258	0.0043
3639.49	0.00272	0.0022	0.00266	0.00443
3637.56	0.00278	0.00222	0.00274	0.00455
3635.63	0.00284	0.00225	0.00282	0.00465
3633.7	0.0029	0.00228	0.0029	0.00475
3631.77	0.00296	0.00231	0.00299	0.00484
3629.84	0.00304	0.00235	0.00307	0.00494
3627.91	0.00315	0.0024	0.00318	0.0051
3625.99	0.00327	0.00246	0.00329	0.00529
3624.06	0.00338	0.00252	0.00341	0.00549
3622.13	0.00347	0.00258	0.00352	0.00568
3620.2	0.00354	0.00265	0.00362	0.00584
3618.27	0.00361	0.0027	0.0037	0.00597
3616.34	0.00367	0.00275	0.00378	0.00609
3614.41	0.00373	0.0028	0.00385	0.00622
3612.48	0.00378	0.00285	0.00391	0.00636
3610.56	0.00384	0.00292	0.00397	0.00652
3608.63	0.00392	0.003	0.00402	0.00669
3606.7	0.004	0.00311	0.00408	0.00686
3604.77	0.00409	0.0032	0.00415	0.00704
3602.84	0.00418	0.00329	0.00423	0.00722
3600.91	0.00426	0.00335	0.00431	0.00739
3598.98	0.00434	0.00341	0.0044	0.00755
3597.05	0.00444	0.00347	0.0045	0.00771
3595.13	0.00453	0.00353	0.00459	0.00785
3593.2	0.00462	0.00357	0.00469	0.00798
3591.27	0.0047	0.00362	0.00479	0.00811
3589.34	0.00477	0.00366	0.00489	0.00823
3587.41	0.00483	0.00371	0.00498	0.00833
3585.48	0.00488	0.00375	0.00506	0.00842
3583.55	0.00493	0.0038	0.00513	0.00852
3581.62	0.00499	0.00384	0.0052	0.00863
3579.7	0.00506	0.00388	0.00528	0.00874
3577.77	0.00513	0.00392	0.00535	0.00885
3575.84	0.00521	0.00397	0.00542	0.00896
3573.91	0.00528	0.00402	0.00549	0.00906
3571.98	0.00534	0.00407	0.00557	0.00915
3570.05	0.0054	0.00411	0.00564	0.00924
3568.12	0.00546	0.00417	0.00571	0.00934
3566.19	0.00553	0.00423	0.00578	0.00948
3564.27	0.0056	0.00428	0.00586	0.00964
3562.34	0.00567	0.00432	0.00595	0.0098
3560.41	0.00575	0.00436	0.00603	0.00996
3558.48	0.00583	0.00441	0.00612	0.01011
3556.55	0.0059	0.00445	0.00622	0.01025
3554.62	0.00597	0.00449	0.0063	0.01038
3552.69	0.00603	0.00454	0.00639	0.0105
3550.77	0.00609	0.0046	0.00647	0.01062
3548.84	0.00615	0.00465	0.00655	0.01072
3546.91	0.00622	0.0047	0.00663	0.01083
3544.98	0.0063	0.00477	0.00672	0.01096
3543.05	0.00639	0.00485	0.0068	0.01111
3541.12	0.00648	0.00493	0.00688	0.01126
3539.19	0.00657	0.00501	0.00696	0.01141
3537.26	0.00667	0.00508	0.00704	0.01154
3535.34	0.00675	0.00516	0.00712	0.01168
3533.41	0.00683	0.00522	0.00721	0.01181
3531.48	0.00689	0.00529	0.00729	0.01193
3529.55	0.00695	0.00537	0.00737	0.01207
3527.62	0.00701	0.00544	0.00745	0.0122
3525.69	0.00709	0.0055	0.00752	0.01234
3523.76	0.00717	0.00555	0.00761	0.01248
3521.83	0.00724	0.00559	0.00769	0.0126
3519.91	0.00731	0.00563	0.00778	0.01272
3517.98	0.00738	0.00568	0.00786	0.01283
3516.05	0.00746	0.00572	0.00794	0.01293
3514.12	0.00753	0.00576	0.00802	0.01303
3512.19	0.0076	0.0058	0.0081	0.01314
3510.26	0.00767	0.00583	0.00818	0.01325
3508.33	0.00774	0.00587	0.00826	0.01336
3506.4	0.00782	0.00592	0.00835	0.01349
3504.48	0.00792	0.00597	0.00843	0.01362
3502.55	0.00802	0.00602	0.00853	0.01376
3500.62	0.00812	0.00608	0.00862	0.01389
3498.69	0.00821	0.00614	0.00872	0.01402
3496.76	0.0083	0.0062	0.00882	0.01415
3494.83	0.00838	0.00626	0.00892	0.01428
3492.9	0.00845	0.00633	0.00903	0.01441
3490.97	0.00853	0.0064	0.00913	0.01455
3489.05	0.00861	0.00647	0.00923	0.01468
3487.12	0.00869	0.00654	0.00932	0.01482
3485.19	0.00877	0.00661	0.00942	0.01496
3483.26	0.00884	0.00668	0.00951	0.01511
3481.33	0.00893	0.00676	0.0096	0.01527
3479.4	0.00901	0.00684	0.00969	0.01542
3477.47	0.00909	0.0069	0.00978	0.01558
3475.55	0.00917	0.00696	0.00988	0.01575
3473.62	0.00926	0.00703	0.00997	0.01593
3471.69	0.00935	0.0071	0.01007	0.0161
3469.76	0.00944	0.00715	0.01018	0.01626
3467.83	0.00953	0.0072	0.01029	0.01641
3465.9	0.00962	0.00724	0.01039	0.01655
3463.97	0.00971	0.00729	0.0105	0.0167
3462.04	0.0098	0.00734	0.01061	0.01684
3460.12	0.0099	0.00739	0.01071	0.017
3458.19	0.00999	0.00744	0.01082	0.01716
3456.26	0.01008	0.00749	0.01093	0.01731
3454.33	0.01017	0.00754	0.01103	0.01744
3452.4	0.01026	0.0076	0.01112	0.01757
3450.47	0.01034	0.00766	0.01121	0.0177
3448.54	0.01042	0.00771	0.01129	0.01782
3446.61	0.01049	0.00777	0.01137	0.01794
3444.69	0.01057	0.00783	0.01144	0.01805
3442.76	0.01064	0.00788	0.01151	0.01814
3440.83	0.01071	0.00794	0.01157	0.01824
3438.9	0.01078	0.008	0.01163	0.01834
3436.97	0.01086	0.00807	0.01171	0.01845
3435.04	0.01094	0.00813	0.01178	0.01855
3433.11	0.01102	0.00819	0.01185	0.01865
3431.18	0.01109	0.00824	0.01191	0.01874
3429.26	0.01115	0.00829	0.01197	0.01882
3427.33	0.01122	0.00833	0.01203	0.01892
3425.4	0.01129	0.00838	0.01209	0.01903
3423.47	0.01135	0.00843	0.01214	0.01914
3421.54	0.01142	0.00847	0.0122	0.01924
3419.61	0.01147	0.00851	0.01226	0.01933
3417.68	0.01152	0.00854	0.01232	0.0194
3415.76	0.01157	0.00858	0.01238	0.01948
3413.83	0.01161	0.00863	0.01244	0.01955
3411.9	0.01166	0.00867	0.0125	0.01962
3409.97	0.0117	0.0087	0.01255	0.01968
3408.04	0.01174	0.00874	0.0126	0.01974
3406.11	0.01177	0.00877	0.01264	0.0198
3404.18	0.0118	0.00879	0.01268	0.01986
3402.25	0.01184	0.00882	0.01273	0.01991
3400.33	0.01189	0.00884	0.01278	0.01997
3398.4	0.01194	0.00887	0.01283	0.02003
3396.47	0.01198	0.0089	0.01288	0.02009
3394.54	0.01202	0.00893	0.01292	0.02014
3392.61	0.01206	0.00894	0.01295	0.02019
3390.68	0.01211	0.00894	0.01299	0.02025
3388.75	0.01215	0.00895	0.01303	0.02031
3386.82	0.01219	0.00896	0.01306	0.02037
3384.9	0.01221	0.00897	0.0131	0.02041
3382.97	0.01224	0.00898	0.01313	0.02044
3381.04	0.01226	0.009	0.01317	0.02048
3379.11	0.01228	0.00902	0.01321	0.02052
3377.18	0.01231	0.00905	0.01325	0.02056
3375.25	0.01235	0.00908	0.01328	0.02061
3373.32	0.01238	0.00912	0.01332	0.02066
3371.39	0.01241	0.00916	0.01335	0.02072
3369.47	0.01244	0.0092	0.01339	0.02077
3367.54	0.01248	0.00924	0.01342	0.02081
3365.61	0.01251	0.00927	0.01345	0.02085
3363.68	0.01255	0.0093	0.01348	0.02089
3361.75	0.01258	0.00933	0.01352	0.02093
3359.82	0.01261	0.00936	0.01355	0.02098
3357.89	0.01263	0.00939	0.01358	0.02102
3355.96	0.01265	0.0094	0.01361	0.02105
3354.04	0.01266	0.00939	0.01363	0.02107
3352.11	0.01268	0.00938	0.01365	0.02109
3350.18	0.01268	0.00938	0.01367	0.02111
3348.25	0.01268	0.00938	0.01368	0.02111
3346.32	0.01268	0.00938	0.01369	0.02111
3344.39	0.01268	0.00939	0.0137	0.02111
3342.46	0.01268	0.00939	0.01371	0.02111
3340.54	0.01268	0.00939	0.0137	0.02109
3338.61	0.01267	0.00939	0.01369	0.02106
3336.68	0.01267	0.0094	0.01368	0.02102
3334.75	0.01266	0.00941	0.01367	0.021
3332.82	0.01264	0.00942	0.01366	0.02097
3330.89	0.01263	0.00943	0.01365	0.02093
3328.96	0.01261	0.00944	0.01363	0.02089
3327.03	0.01259	0.00945	0.01361	0.02085
3325.11	0.01257	0.00944	0.0136	0.0208
3323.18	0.01255	0.00943	0.01358	0.02075
3321.25	0.01252	0.00941	0.01355	0.0207
3319.32	0.01248	0.00938	0.01352	0.02064
3317.39	0.01245	0.00934	0.01348	0.02058
3315.46	0.01241	0.00931	0.01344	0.02053
3313.53	0.01239	0.00927	0.01341	0.02049
3311.6	0.01237	0.00924	0.01339	0.02045
3309.68	0.01235	0.00919	0.01337	0.0204
3307.75	0.01234	0.00915	0.01335	0.02036
3305.82	0.01233	0.00912	0.01333	0.02032
3303.89	0.01232	0.0091	0.01332	0.02029
3301.96	0.01231	0.00908	0.0133	0.02025
3300.03	0.01231	0.00907	0.0133	0.02023
3298.1	0.01231	0.00908	0.0133	0.02022
3296.17	0.0123	0.00909	0.0133	0.02021
3294.25	0.01229	0.0091	0.0133	0.02019
3292.32	0.01228	0.00911	0.0133	0.02019
3290.39	0.01228	0.00913	0.01329	0.02018
3288.46	0.01227	0.00913	0.01329	0.02017
3286.53	0.01226	0.00914	0.01328	0.02014
3284.6	0.01225	0.00914	0.01326	0.02011
3282.67	0.01223	0.00915	0.01325	0.02008
3280.74	0.01221	0.00916	0.01323	0.02006
3278.82	0.01219	0.00916	0.01321	0.02003
3276.89	0.01218	0.00917	0.01319	0.02001
3274.96	0.01216	0.00916	0.01318	0.01998
3273.03	0.01214	0.00914	0.01316	0.01995
3271.1	0.01212	0.00911	0.01315	0.01991
3269.17	0.01211	0.00908	0.01313	0.01986
3267.24	0.01209	0.00906	0.01312	0.01982
3265.32	0.01208	0.00904	0.01312	0.01979
3263.39	0.01207	0.00903	0.01311	0.01976
3261.46	0.01207	0.00901	0.01311	0.01975
3259.53	0.01206	0.009	0.0131	0.01974
3257.6	0.01205	0.009	0.0131	0.01974
3255.67	0.01204	0.00899	0.0131	0.01973
3253.74	0.01204	0.00897	0.01311	0.01973
3251.81	0.01205	0.00896	0.01311	0.01971
3249.89	0.01204	0.00895	0.01311	0.0197
3247.96	0.01204	0.00894	0.01311	0.01968
3246.03	0.01204	0.00893	0.01311	0.01966
3244.1	0.01204	0.00893	0.01312	0.01965
3242.17	0.01204	0.00893	0.01312	0.01965
3240.24	0.01203	0.00894	0.01313	0.01965
3238.31	0.01203	0.00894	0.01313	0.01965
3236.38	0.01203	0.00895	0.01314	0.01965
3234.46	0.01203	0.00894	0.01314	0.01965
3232.53	0.01204	0.00893	0.01314	0.01965
3230.6	0.01204	0.00893	0.01314	0.01964
3228.67	0.01205	0.00894	0.01315	0.01965
3226.74	0.01206	0.00895	0.01315	0.01968
3224.81	0.01208	0.00896	0.01316	0.01971
3222.88	0.0121	0.00897	0.01317	0.01975
3220.95	0.01212	0.009	0.01319	0.0198
3219.03	0.01213	0.00903	0.01321	0.01985
3217.1	0.01215	0.00905	0.01324	0.01989
3215.17	0.01217	0.00907	0.01326	0.01993
3213.24	0.01218	0.0091	0.01328	0.01996
3211.31	0.01219	0.00911	0.01329	0.01998
3209.38	0.01219	0.00912	0.0133	0.02001
3207.45	0.01219	0.00913	0.01331	0.02003
3205.53	0.0122	0.00913	0.01332	0.02005
3203.6	0.0122	0.00914	0.01332	0.02006
3201.67	0.01219	0.00915	0.01333	0.02006
3199.74	0.01219	0.00915	0.01332	0.02006
3197.81	0.01217	0.00914	0.01331	0.02004
3195.88	0.01216	0.00913	0.01329	0.02002
3193.95	0.01214	0.00912	0.01327	0.01998
3192.02	0.01213	0.0091	0.01325	0.01994
3190.1	0.01211	0.00908	0.01322	0.01989
3188.17	0.0121	0.00905	0.01319	0.01983
3186.24	0.01208	0.00903	0.01317	0.01977
3184.31	0.01205	0.00901	0.01315	0.01971
3182.38	0.01202	0.009	0.01312	0.01965
3180.45	0.01198	0.00897	0.01309	0.01958
3178.52	0.01194	0.00895	0.01306	0.01951
3176.59	0.0119	0.00892	0.01302	0.01943
3174.67	0.01185	0.00888	0.01299	0.01933
3172.74	0.0118	0.00884	0.01294	0.01923
3170.81	0.01174	0.0088	0.01289	0.01911
3168.88	0.01168	0.00875	0.01282	0.01899
3166.95	0.01162	0.0087	0.01276	0.01887
3165.02	0.01155	0.00864	0.0127	0.01875
3163.09	0.01149	0.00859	0.01264	0.01864
3161.16	0.01142	0.00853	0.01257	0.01852
3159.24	0.01136	0.00848	0.0125	0.01841
3157.31	0.01131	0.00843	0.01243	0.0183
3155.38	0.01124	0.00838	0.01236	0.01818
3153.45	0.01118	0.00833	0.01229	0.01806
3151.52	0.01112	0.00829	0.01221	0.01793
3149.59	0.01105	0.00826	0.01215	0.01781
3147.66	0.01099	0.00822	0.01208	0.01768
3145.73	0.01093	0.00818	0.01202	0.01756
3143.81	0.01087	0.00813	0.01195	0.01744
3141.88	0.01082	0.00809	0.01189	0.01733
3139.95	0.01076	0.00805	0.01183	0.01722
3138.02	0.0107	0.00801	0.01177	0.01712
3136.09	0.01063	0.00799	0.01171	0.01701
3134.16	0.01056	0.00796	0.01164	0.0169
3132.23	0.01048	0.00793	0.01156	0.01678
3130.31	0.01041	0.00788	0.01148	0.01667
3128.38	0.01034	0.00784	0.01141	0.01656
3126.45	0.01027	0.00779	0.01134	0.01646
3124.52	0.0102	0.00775	0.01127	0.01635
3122.59	0.01014	0.0077	0.0112	0.01625
3120.66	0.01008	0.00765	0.01114	0.01615
3118.73	0.01001	0.0076	0.01106	0.01605
3116.8	0.00994	0.00756	0.01099	0.01594
3114.88	0.00987	0.00752	0.01091	0.01583
3112.95	0.00981	0.00749	0.01084	0.01574
3111.02	0.00976	0.00746	0.01077	0.01566
3109.09	0.00971	0.00742	0.01071	0.01558
3107.16	0.00966	0.00739	0.01066	0.01552
3105.23	0.00962	0.00736	0.01061	0.01545
3103.3	0.00957	0.00734	0.01055	0.01539
3101.37	0.00951	0.00732	0.01049	0.01533
3099.45	0.00944	0.0073	0.01043	0.01527
3097.52	0.00938	0.00726	0.01036	0.01519
3095.59	0.00931	0.00722	0.01029	0.01509
3093.66	0.00924	0.00718	0.01022	0.01499
3091.73	0.00917	0.00714	0.01015	0.01489
3089.8	0.0091	0.00709	0.01009	0.01478
3087.87	0.00903	0.00704	0.01003	0.01467
3085.94	0.00897	0.00698	0.00997	0.01456
3084.02	0.00891	0.00692	0.00992	0.01444
3082.09	0.00885	0.00686	0.00986	0.01433
3080.16	0.00879	0.0068	0.00981	0.01423
3078.23	0.00874	0.00675	0.00974	0.01414
3076.3	0.00868	0.00671	0.00969	0.01406
3074.37	0.00864	0.00668	0.00964	0.014
3072.44	0.0086	0.00666	0.00961	0.01394
3070.51	0.00856	0.00663	0.00957	0.01389
3068.59	0.00851	0.0066	0.00952	0.01383
3066.66	0.00847	0.00657	0.00947	0.01378
3064.73	0.00842	0.00654	0.00941	0.01372
3062.8	0.00837	0.00651	0.00935	0.01366
3060.87	0.00832	0.00647	0.00928	0.0136
3058.94	0.00826	0.00643	0.00922	0.01354
3057.01	0.0082	0.0064	0.00915	0.01346
3055.09	0.00815	0.00638	0.0091	0.01339
3053.16	0.0081	0.00635	0.00905	0.01333
3051.23	0.00804	0.00632	0.00901	0.01326
3049.3	0.00798	0.00629	0.00897	0.01319
3047.37	0.00793	0.00625	0.00892	0.01312
3045.44	0.00787	0.00621	0.00887	0.01303
3043.51	0.00783	0.00617	0.00883	0.01295
3041.58	0.00778	0.00614	0.00878	0.01287
3039.66	0.00774	0.00612	0.00874	0.0128
3037.73	0.00771	0.0061	0.00871	0.01274
3035.8	0.00766	0.00609	0.00867	0.01267
3033.87	0.00762	0.00606	0.00862	0.01261
3031.94	0.00758	0.00603	0.00857	0.01255
3030.01	0.00753	0.00599	0.00852	0.01249
3028.08	0.00749	0.00594	0.00847	0.01243
3026.15	0.00745	0.0059	0.00842	0.01237
3024.23	0.00741	0.00586	0.00837	0.01231
3022.3	0.00738	0.00583	0.00832	0.01225
3020.37	0.00735	0.0058	0.00828	0.0122
3018.44	0.00732	0.00577	0.00824	0.01214
3016.51	0.00728	0.00575	0.0082	0.01209
3014.58	0.00724	0.00572	0.00817	0.01204
3012.65	0.00721	0.0057	0.00813	0.01199
3010.72	0.00717	0.00568	0.00809	0.01194
3008.8	0.00714	0.00566	0.00806	0.0119
3006.87	0.00712	0.00564	0.00803	0.01185
3004.94	0.0071	0.00564	0.00802	0.01183
3003.01	0.00708	0.00565	0.008	0.01182
3001.08	0.00706	0.00567	0.00799	0.01182
2999.15	0.00705	0.00568	0.00798	0.01182
2997.22	0.00703	0.00569	0.00797	0.01182
2995.3	0.00701	0.00568	0.00797	0.01182
2993.37	0.007	0.00567	0.00797	0.01183
2991.44	0.00699	0.00567	0.00798	0.01184
2989.51	0.007	0.00567	0.00799	0.01185
2987.58	0.00702	0.00568	0.00801	0.01188
2985.65	0.00706	0.00571	0.00804	0.01192
2983.72	0.00711	0.00576	0.0081	0.01198
2981.79	0.00718	0.00582	0.00816	0.01206
2979.87	0.00726	0.0059	0.00825	0.01217
2977.94	0.00736	0.006	0.00835	0.01231
2976.01	0.00747	0.00611	0.00847	0.01246
2974.08	0.00761	0.00623	0.00861	0.01265
2972.15	0.00776	0.00636	0.00878	0.01285
2970.22	0.00792	0.00651	0.00896	0.01309
2968.29	0.00809	0.00666	0.00914	0.01334
2966.36	0.00827	0.00682	0.00933	0.01362
2964.44	0.00844	0.00696	0.00952	0.01391
2962.51	0.00861	0.0071	0.00969	0.0142
2960.58	0.00876	0.00721	0.00985	0.01447
2958.65	0.00889	0.0073	0.01	0.01472
2956.72	0.00902	0.00738	0.01013	0.01494
2954.79	0.00912	0.00744	0.01024	0.01513
2952.86	0.00922	0.00749	0.01033	0.01531
2950.93	0.00931	0.00753	0.01041	0.01547
2949.01	0.00938	0.00757	0.01048	0.01561
2947.08	0.00943	0.00761	0.01054	0.01572
2945.15	0.00948	0.00763	0.01058	0.01582
2943.22	0.00952	0.00765	0.01062	0.0159
2941.29	0.00955	0.00766	0.01065	0.01597
2939.36	0.00958	0.00767	0.01068	0.01603
2937.43	0.00961	0.00767	0.0107	0.01609
2935.5	0.00962	0.00767	0.01072	0.01615
2933.58	0.00963	0.00767	0.01073	0.01619
2931.65	0.00963	0.00766	0.01072	0.01622
2929.72	0.00961	0.00764	0.0107	0.01622
2927.79	0.00958	0.00761	0.01066	0.0162
2925.86	0.00953	0.00757	0.0106	0.01616
2923.93	0.00946	0.00753	0.01053	0.0161
2922	0.00939	0.00747	0.01044	0.016
2920.08	0.00929	0.0074	0.01034	0.01587
2918.15	0.00919	0.00733	0.01023	0.01571
2916.22	0.00907	0.00725	0.01011	0.01553
2914.29	0.00895	0.00718	0.00998	0.01533
2912.36	0.00882	0.0071	0.00985	0.01512
2910.43	0.00869	0.00702	0.00971	0.01488
2908.5	0.00855	0.00693	0.00956	0.01464
2906.57	0.00841	0.00683	0.00941	0.0144
2904.65	0.00827	0.00674	0.00927	0.01417
2902.72	0.00814	0.00664	0.00913	0.01395
2900.79	0.00802	0.00655	0.00899	0.01375
2898.86	0.0079	0.00646	0.00887	0.01357
2896.93	0.00779	0.00639	0.00876	0.01339
2895	0.00769	0.00632	0.00866	0.01323
2893.07	0.0076	0.00627	0.00857	0.01308
2891.14	0.00753	0.00624	0.00848	0.01294
2889.22	0.00746	0.00621	0.00841	0.01282
2887.29	0.00741	0.00619	0.00835	0.01272
2885.36	0.00736	0.00617	0.0083	0.01264
2883.43	0.00732	0.00616	0.00826	0.01258
2881.5	0.00728	0.00615	0.00823	0.01253
2879.57	0.00726	0.00614	0.00821	0.01249
2877.64	0.00724	0.00612	0.00819	0.01245
2875.71	0.00721	0.0061	0.00816	0.01241
2873.79	0.00719	0.00608	0.00813	0.01238
2871.86	0.00716	0.00605	0.0081	0.01234
2869.93	0.00714	0.00602	0.00807	0.01232
2868	0.00712	0.00599	0.00804	0.01231
2866.07	0.00709	0.00595	0.008	0.01231
2864.14	0.00706	0.00591	0.00796	0.0123
2862.21	0.00703	0.00587	0.00791	0.01229
2860.28	0.00699	0.00583	0.00786	0.01227
2858.36	0.00695	0.0058	0.00782	0.01225
2856.43	0.0069	0.00576	0.00776	0.01221
2854.5	0.00684	0.00571	0.00769	0.01215
2852.57	0.00678	0.00567	0.00762	0.01206
2850.64	0.00672	0.00561	0.00755	0.01197
2848.71	0.00665	0.00556	0.00748	0.01187
2846.78	0.00658	0.00551	0.0074	0.01178
2844.86	0.00651	0.00546	0.00733	0.01167
2842.93	0.00645	0.00541	0.00725	0.01156
2841	0.00638	0.00536	0.00718	0.01144
2839.07	0.00631	0.00531	0.0071	0.01132
2837.14	0.00624	0.00527	0.00703	0.01121
2835.21	0.00617	0.00524	0.00697	0.0111
2833.28	0.00612	0.00521	0.00691	0.01101
2831.35	0.00607	0.00517	0.00687	0.01093
2829.43	0.00604	0.00515	0.00682	0.01087
2827.5	0.006	0.00513	0.00678	0.0108
2825.57	0.00597	0.00511	0.00674	0.01075
2823.64	0.00595	0.00509	0.00671	0.0107
2821.71	0.00593	0.00507	0.00668	0.01065
2819.78	0.0059	0.00505	0.00665	0.01061
2817.85	0.00587	0.00502	0.00663	0.01057
2815.92	0.00585	0.005	0.0066	0.01053
2814	0.00582	0.00498	0.00658	0.01048
2812.07	0.00581	0.00497	0.00656	0.01044
2810.14	0.00579	0.00495	0.00653	0.0104
2808.21	0.00577	0.00494	0.00651	0.01037
2806.28	0.00574	0.00493	0.00649	0.01034
2804.35	0.00572	0.00493	0.00646	0.01032
2802.42	0.00569	0.00492	0.00644	0.0103
2800.49	0.00567	0.00491	0.00642	0.01027
2798.57	0.00565	0.00491	0.00639	0.01025
2796.64	0.00564	0.0049	0.00637	0.01023
2794.71	0.00562	0.00489	0.00636	0.0102
2792.78	0.00561	0.00487	0.00634	0.01017
2790.85	0.0056	0.00485	0.00633	0.01014
2788.92	0.00559	0.00484	0.00631	0.01011
2786.99	0.00558	0.00482	0.00629	0.01009
2785.07	0.00556	0.00479	0.00627	0.01006
2783.14	0.00555	0.00477	0.00626	0.01004
2781.21	0.00553	0.00476	0.00625	0.01002
2779.28	0.00552	0.00476	0.00624	0.01
2777.35	0.0055	0.00475	0.00623	0.00997
2775.42	0.00548	0.00474	0.00621	0.00995
2773.49	0.00546	0.00472	0.00619	0.00993
2771.56	0.00544	0.00472	0.00617	0.00991
2769.64	0.00542	0.00471	0.00615	0.0099
2767.71	0.0054	0.0047	0.00613	0.00988
2765.78	0.00538	0.00468	0.00611	0.00986
2763.85	0.00537	0.00467	0.00609	0.00983
2761.92	0.00536	0.00466	0.00606	0.0098
2759.99	0.00535	0.00465	0.00604	0.00977
2758.06	0.00534	0.00464	0.00602	0.00974
2756.13	0.00533	0.00463	0.00601	0.00971
2754.21	0.00532	0.00461	0.00599	0.00968
2752.28	0.00531	0.0046	0.00597	0.00966
2750.35	0.00529	0.00459	0.00596	0.00964
2748.42	0.00528	0.00457	0.00594	0.00963
2746.49	0.00527	0.00457	0.00593	0.00962
2744.56	0.00526	0.00458	0.00592	0.00961
2742.63	0.00525	0.00458	0.00591	0.0096
2740.7	0.00523	0.00458	0.0059	0.00958
2738.78	0.00522	0.00458	0.00588	0.00957
2736.85	0.00521	0.00458	0.00587	0.00955
2734.92	0.0052	0.00458	0.00586	0.00953
2732.99	0.00519	0.00458	0.00585	0.00952
2731.06	0.00518	0.00459	0.00584	0.0095
2729.13	0.00518	0.00458	0.00582	0.00948
2727.2	0.00517	0.00458	0.00581	0.00947
2725.27	0.00516	0.00457	0.0058	0.00944
2723.35	0.00516	0.00455	0.00579	0.00941
2721.42	0.00515	0.00454	0.00579	0.00938
2719.49	0.00515	0.00454	0.00579	0.00936
2717.56	0.00514	0.00453	0.00579	0.00933
2715.63	0.00513	0.00452	0.00578	0.0093
2713.7	0.00512	0.0045	0.00578	0.00928
2711.77	0.00511	0.00448	0.00577	0.00927
2709.85	0.0051	0.00448	0.00577	0.00927
2707.92	0.0051	0.00448	0.00576	0.00927
2705.99	0.00509	0.00447	0.00575	0.00927
2704.06	0.00508	0.00446	0.00574	0.00926
2702.13	0.00508	0.00445	0.00574	0.00925
2700.2	0.00507	0.00445	0.00573	0.00925
2698.27	0.00507	0.00444	0.00573	0.00925
2696.34	0.00506	0.00444	0.00572	0.00924
2694.42	0.00506	0.00443	0.00571	0.00924
2692.49	0.00505	0.00442	0.0057	0.00923
2690.56	0.00505	0.00441	0.0057	0.00921
2688.63	0.00504	0.00439	0.00569	0.0092
2686.7	0.00504	0.00438	0.00569	0.00919
2684.77	0.00504	0.00437	0.00569	0.00917
2682.84	0.00503	0.00437	0.00568	0.00916
2680.91	0.00503	0.00437	0.00568	0.00916
2678.99	0.00503	0.00437	0.00567	0.00916
2677.06	0.00504	0.00437	0.00567	0.00916
2675.13	0.00504	0.00437	0.00568	0.00917
2673.2	0.00505	0.00439	0.00568	0.00919
2671.27	0.00506	0.00441	0.00569	0.00921
2669.34	0.00508	0.00443	0.0057	0.00924
2667.41	0.0051	0.00445	0.00572	0.00927
2665.48	0.00511	0.00447	0.00574	0.0093
2663.56	0.00513	0.00449	0.00576	0.00933
2661.63	0.00514	0.0045	0.00578	0.00936
2659.7	0.00515	0.00451	0.00579	0.00938
2657.77	0.00516	0.00452	0.0058	0.00939
2655.84	0.00517	0.00452	0.00581	0.0094
2653.91	0.00517	0.00452	0.00582	0.00941
2651.98	0.00518	0.00451	0.00582	0.00942
2650.06	0.00518	0.0045	0.00581	0.00942
2648.13	0.00517	0.00448	0.00581	0.00942
2646.2	0.00517	0.00446	0.0058	0.00941
2644.27	0.00516	0.00444	0.00579	0.00939
2642.34	0.00515	0.00442	0.00579	0.00938
2640.41	0.00514	0.0044	0.00578	0.00937
2638.48	0.00513	0.00439	0.00577	0.00936
2636.55	0.00512	0.00439	0.00576	0.00935
2634.63	0.00511	0.00438	0.00575	0.00934
2632.7	0.00509	0.00437	0.00574	0.00933
2630.77	0.00508	0.00436	0.00573	0.00932
2628.84	0.00507	0.00435	0.00572	0.00931
2626.91	0.00506	0.00433	0.00571	0.0093
2624.98	0.00505	0.00431	0.0057	0.00929
2623.05	0.00504	0.00429	0.00568	0.00928
2621.12	0.00504	0.00427	0.00567	0.00927
2619.2	0.00503	0.00425	0.00565	0.00927
2617.27	0.00503	0.00424	0.00564	0.00928
2615.34	0.00503	0.00423	0.00563	0.00928
2613.41	0.00502	0.00423	0.00562	0.00928
2611.48	0.00502	0.00423	0.00562	0.00928
2609.55	0.00502	0.00422	0.00562	0.00928
2607.62	0.00502	0.00421	0.00562	0.00927
2605.69	0.00502	0.0042	0.00562	0.00926
2603.77	0.00502	0.00419	0.0056	0.00926
2601.84	0.00502	0.00419	0.00559	0.00927
2599.91	0.00502	0.00419	0.00559	0.00927
2597.98	0.00502	0.00419	0.0056	0.00927
2596.05	0.00502	0.0042	0.00561	0.00927
2594.12	0.00502	0.00421	0.00562	0.00927
2592.19	0.00502	0.00421	0.00563	0.00927
2590.26	0.00501	0.00421	0.00564	0.00927
2588.34	0.00501	0.00421	0.00564	0.00927
2586.41	0.00501	0.0042	0.00564	0.00926
2584.48	0.00501	0.00419	0.00565	0.00926
2582.55	0.00502	0.00419	0.00565	0.00927
2580.62	0.00503	0.00419	0.00566	0.00929
2578.69	0.00503	0.00419	0.00567	0.0093
2576.76	0.00503	0.00419	0.00567	0.00931
2574.84	0.00502	0.00419	0.00568	0.00933
2572.91	0.00502	0.00418	0.00568	0.00936
2570.98	0.00502	0.00416	0.00568	0.00938
2569.05	0.00501	0.00414	0.00566	0.00939
2567.12	0.00501	0.00413	0.00564	0.0094
2565.19	0.00501	0.00414	0.00562	0.00943
2563.26	0.00501	0.00416	0.00561	0.00945
2561.33	0.00502	0.00417	0.00562	0.00948
2559.41	0.00503	0.00419	0.00562	0.00951
2557.48	0.00503	0.00422	0.00563	0.00954
2555.55	0.00503	0.00424	0.00563	0.00957
2553.62	0.00503	0.00426	0.00563	0.00959
2551.69	0.00503	0.00427	0.00563	0.0096
2549.76	0.00504	0.00428	0.00564	0.0096
2547.83	0.00505	0.00429	0.00565	0.00961
2545.9	0.00506	0.00429	0.00566	0.00963
2543.98	0.00508	0.00429	0.00567	0.00965
2542.05	0.00508	0.00429	0.00568	0.00967
2540.12	0.00509	0.00428	0.0057	0.00967
2538.19	0.00508	0.00427	0.00572	0.00968
2536.26	0.00508	0.00427	0.00573	0.0097
2534.33	0.00508	0.00427	0.00573	0.00972
2532.4	0.00508	0.00427	0.00573	0.00972
2530.47	0.00509	0.00427	0.00572	0.00972
2528.55	0.00509	0.00426	0.00572	0.00972
2526.62	0.00509	0.00426	0.00573	0.00972
2524.69	0.0051	0.00426	0.00574	0.00972
2522.76	0.0051	0.00425	0.00574	0.00973
2520.83	0.00512	0.00423	0.00576	0.00974
2518.9	0.00513	0.00422	0.00577	0.00974
2516.97	0.00514	0.00421	0.00578	0.00973
2515.04	0.00514	0.0042	0.00579	0.00972
2513.12	0.00514	0.00419	0.00579	0.0097
2511.19	0.00514	0.00418	0.00579	0.00968
2509.26	0.00514	0.00416	0.00578	0.00966
2507.33	0.00515	0.00416	0.00577	0.00965
2505.4	0.00515	0.00416	0.00576	0.00964
2503.47	0.00514	0.00416	0.00576	0.00964
2501.54	0.00514	0.00415	0.00575	0.00963
2499.62	0.00514	0.00415	0.00574	0.00963
2497.69	0.00513	0.00416	0.00573	0.00964
2495.76	0.00512	0.00417	0.00572	0.00966
2493.83	0.00512	0.00418	0.00571	0.00966
2491.9	0.00512	0.00418	0.00571	0.00965
2489.97	0.00512	0.00419	0.00571	0.00965
2488.04	0.00511	0.0042	0.00571	0.00966
2486.11	0.00512	0.0042	0.00571	0.00967
2484.19	0.00512	0.00421	0.00571	0.00968
2482.26	0.00513	0.00421	0.00571	0.00968
2480.33	0.00513	0.00421	0.0057	0.00967
2478.4	0.00513	0.00421	0.00569	0.00965
2476.47	0.00512	0.0042	0.00568	0.00962
2474.54	0.00511	0.00418	0.00566	0.00959
2472.61	0.0051	0.00417	0.00565	0.00957
2470.68	0.0051	0.00417	0.00563	0.00956
2468.76	0.00509	0.00418	0.00563	0.00957
2466.83	0.00509	0.00419	0.00563	0.00959
2464.9	0.00508	0.0042	0.00562	0.0096
2462.97	0.00507	0.00421	0.00562	0.00961
2461.04	0.00506	0.00421	0.00561	0.0096
2459.11	0.00505	0.00421	0.00562	0.00958
2457.18	0.00505	0.00421	0.00563	0.00956
2455.25	0.00504	0.00422	0.00564	0.00954
2453.33	0.00503	0.00422	0.00564	0.00952
2451.4	0.00502	0.00422	0.00564	0.0095
2449.47	0.00501	0.0042	0.00563	0.00948
2447.54	0.005	0.00419	0.00562	0.00945
2445.61	0.00498	0.00417	0.0056	0.00941
2443.68	0.00496	0.00415	0.00558	0.00937
2441.75	0.00494	0.00412	0.00555	0.00932
2439.83	0.00492	0.00411	0.00553	0.00928
2437.9	0.00491	0.00409	0.00551	0.00924
2435.97	0.00489	0.00407	0.00549	0.00921
2434.04	0.00488	0.00405	0.00547	0.00919
2432.11	0.00487	0.00405	0.00545	0.00918
2430.18	0.00486	0.00404	0.00543	0.00916
2428.25	0.00485	0.00404	0.00542	0.00915
2426.32	0.00484	0.00404	0.0054	0.00913
2424.4	0.00483	0.00403	0.00539	0.00909
2422.47	0.00483	0.00401	0.00538	0.00905
2420.54	0.00482	0.004	0.00537	0.009
2418.61	0.00481	0.004	0.00536	0.00897
2416.68	0.00479	0.00399	0.00534	0.00895
2414.75	0.00478	0.00397	0.00531	0.00892
2412.82	0.00477	0.00395	0.00528	0.00889
2410.89	0.00475	0.00394	0.00525	0.00888
2408.97	0.00473	0.00393	0.00522	0.00886
2407.04	0.00471	0.00392	0.00519	0.00883
2405.11	0.00469	0.00391	0.00516	0.00878
2403.18	0.00466	0.00389	0.00512	0.00873
2401.25	0.00463	0.00387	0.0051	0.00869
2399.32	0.0046	0.00384	0.00508	0.00865
2397.39	0.00458	0.00381	0.00507	0.00862
2395.46	0.00457	0.0038	0.00506	0.00858
2393.54	0.00457	0.00378	0.00506	0.00854
2391.61	0.00459	0.00377	0.00507	0.00851
2389.68	0.00465	0.00378	0.00512	0.00851
2387.75	0.00475	0.0038	0.00518	0.00853
2385.82	0.0049	0.00383	0.00526	0.00856
2383.89	0.0051	0.00387	0.00536	0.00855
2381.96	0.00533	0.00389	0.00549	0.00855
2380.03	0.00557	0.00389	0.00565	0.00864
2378.11	0.00588	0.00397	0.00583	0.00887
2376.18	0.00627	0.0042	0.00603	0.00919
2374.25	0.00673	0.00454	0.00623	0.00959
2372.32	0.00723	0.00492	0.00644	0.01
2370.39	0.00771	0.00527	0.00663	0.01038
2368.46	0.00813	0.00555	0.00682	0.0107
2366.53	0.00845	0.00577	0.00697	0.01096
2364.61	0.00865	0.00592	0.00707	0.01116
2362.68	0.00875	0.006	0.00714	0.0113
2360.75	0.00877	0.00603	0.00718	0.01135
2358.82	0.00874	0.00604	0.00719	0.01134
2356.89	0.00865	0.00602	0.00716	0.01125
2354.96	0.00852	0.00593	0.0071	0.0111
2353.03	0.00836	0.00578	0.00701	0.0109
2351.1	0.00818	0.00555	0.00692	0.01064
2349.18	0.00799	0.00524	0.00684	0.01036
2347.25	0.00781	0.00492	0.00675	0.01006
2345.32	0.00764	0.00461	0.00668	0.00979
2343.39	0.00749	0.00434	0.00664	0.0096
2341.46	0.0074	0.0042	0.00665	0.00956
2339.53	0.00742	0.00424	0.00667	0.00964
2337.6	0.00752	0.00443	0.00669	0.00977
2335.67	0.00764	0.00463	0.00672	0.0099
2333.75	0.00774	0.00476	0.00675	0.01
2331.82	0.00777	0.00483	0.00678	0.01005
2329.89	0.00774	0.00488	0.00677	0.01007
2327.96	0.00764	0.0049	0.00674	0.01007
2326.03	0.0075	0.00489	0.00668	0.01004
2324.1	0.00736	0.00486	0.0066	0.00997
2322.17	0.00721	0.00485	0.00653	0.00987
2320.24	0.00704	0.00485	0.00643	0.00975
2318.32	0.00685	0.00482	0.0063	0.00961
2316.39	0.00665	0.00475	0.00617	0.00944
2314.46	0.00645	0.00463	0.00603	0.00924
2312.53	0.00623	0.00447	0.0059	0.00903
2310.6	0.00602	0.0043	0.00578	0.00885
2308.67	0.00583	0.00418	0.00565	0.0087
2306.74	0.00567	0.0041	0.00553	0.00856
2304.81	0.00553	0.00403	0.00545	0.00842
2302.89	0.00541	0.00399	0.0054	0.0083
2300.96	0.00532	0.00398	0.00536	0.00821
2299.03	0.00523	0.00396	0.00532	0.00813
2297.1	0.00514	0.00394	0.00528	0.00806
2295.17	0.00506	0.0039	0.00525	0.008
2293.24	0.00498	0.00386	0.00521	0.00793
2291.31	0.00492	0.00382	0.00517	0.00785
2289.39	0.00487	0.00377	0.00513	0.00777
2287.46	0.00482	0.00373	0.00509	0.0077
2285.53	0.00477	0.00372	0.00506	0.00765
2283.6	0.00473	0.00372	0.00503	0.0076
2281.67	0.00468	0.00373	0.005	0.00756
2279.74	0.00463	0.00373	0.00497	0.00753
2277.81	0.00459	0.00371	0.00495	0.00748
2275.88	0.00455	0.00369	0.00492	0.00743
2273.96	0.00453	0.00366	0.0049	0.00737
2272.03	0.00451	0.00362	0.00487	0.00732
2270.1	0.00448	0.00357	0.00484	0.00727
2268.17	0.00444	0.00352	0.00481	0.00721
2266.24	0.00441	0.00348	0.00479	0.00716
2264.31	0.00438	0.00343	0.00478	0.00712
2262.38	0.00436	0.00338	0.00476	0.0071
2260.45	0.00434	0.00334	0.00474	0.00709
2258.53	0.0043	0.0033	0.00471	0.00708
2256.6	0.00427	0.00327	0.00467	0.00705
2254.67	0.00423	0.00324	0.00464	0.00702
2252.74	0.0042	0.00321	0.00461	0.00699
2250.81	0.00418	0.00319	0.00458	0.00697
2248.88	0.00416	0.0032	0.00457	0.00696
2246.95	0.00415	0.00321	0.00455	0.00694
2245.02	0.00414	0.00321	0.00453	0.00692
2243.1	0.00413	0.0032	0.00452	0.00691
2241.17	0.00412	0.00319	0.00451	0.0069
2239.24	0.00412	0.00319	0.0045	0.00688
2237.31	0.00413	0.00316	0.00449	0.00686
2235.38	0.00413	0.00312	0.00449	0.00683
2233.45	0.00413	0.00308	0.00448	0.00681
2231.52	0.00412	0.00307	0.00448	0.0068
2229.6	0.00411	0.0031	0.00449	0.00679
2227.67	0.00411	0.00313	0.00452	0.00678
2225.74	0.00411	0.00314	0.00455	0.00679
2223.81	0.0041	0.00316	0.00457	0.0068
2221.88	0.00408	0.00318	0.00456	0.00681
2219.95	0.00405	0.00323	0.00455	0.00681
2218.02	0.00403	0.00328	0.00454	0.00683
2216.09	0.00402	0.0033	0.00455	0.00685
2214.17	0.00401	0.00329	0.00456	0.00686
2212.24	0.00401	0.00327	0.00457	0.00685
2210.31	0.004	0.00325	0.00456	0.00683
2208.38	0.00399	0.00325	0.00455	0.00682
2206.45	0.004	0.00327	0.00454	0.00687
2204.52	0.004	0.00328	0.00452	0.00693
2202.59	0.004	0.00329	0.00452	0.00697
2200.66	0.00401	0.00331	0.00453	0.007
2198.74	0.00403	0.00332	0.00454	0.00699
2196.81	0.00405	0.00333	0.00456	0.00698
2194.88	0.00405	0.00335	0.00457	0.00696
2192.95	0.00405	0.00338	0.00458	0.00695
2191.02	0.00402	0.00339	0.00459	0.00691
2189.09	0.00398	0.00339	0.00458	0.00688
2187.16	0.00395	0.00337	0.00455	0.00683
2185.23	0.00393	0.00335	0.00451	0.00678
2183.31	0.00391	0.00335	0.00448	0.00673
2181.38	0.00389	0.00337	0.00445	0.00673
2179.45	0.00392	0.0034	0.00447	0.00677
2177.52	0.00399	0.00343	0.00453	0.00685
2175.59	0.00407	0.00343	0.00457	0.00691
2173.66	0.00409	0.0034	0.00457	0.00691
2171.73	0.00408	0.00335	0.00453	0.00686
2169.8	0.00405	0.00328	0.00448	0.00681
2167.88	0.00403	0.00321	0.00442	0.00675
2165.95	0.00401	0.00314	0.00435	0.00665
2164.02	0.00396	0.00307	0.00429	0.00652
2162.09	0.00389	0.00297	0.00424	0.00638
2160.16	0.00379	0.00287	0.00417	0.00623
2158.23	0.00367	0.00275	0.00408	0.00611
2156.3	0.00355	0.00264	0.00398	0.006
2154.38	0.00343	0.00256	0.00388	0.00592
2152.45	0.0033	0.00247	0.00378	0.00583
2150.52	0.00319	0.00238	0.00368	0.00575
2148.59	0.0031	0.0023	0.0036	0.00566
2146.66	0.00304	0.00225	0.00355	0.00563
2144.73	0.00302	0.00223	0.00352	0.00565
2142.8	0.00304	0.00225	0.00352	0.00573
2140.87	0.0031	0.0023	0.00358	0.00584
2138.95	0.00317	0.00235	0.00365	0.00594
2137.02	0.00321	0.00237	0.0037	0.00598
2135.09	0.00323	0.00237	0.00373	0.00597
2133.16	0.00327	0.00238	0.00376	0.00595
2131.23	0.00335	0.00243	0.00381	0.00596
2129.3	0.00344	0.0025	0.00387	0.00599
2127.37	0.00352	0.00259	0.00394	0.00605
2125.44	0.00358	0.00267	0.00403	0.00613
2123.52	0.00363	0.00275	0.00412	0.00622
2121.59	0.0037	0.00286	0.0042	0.00634
2119.66	0.00377	0.00298	0.00426	0.00648
2117.73	0.00384	0.0031	0.00431	0.0066
2115.8	0.0039	0.00317	0.00437	0.0067
2113.87	0.00395	0.0032	0.00441	0.00676
2111.94	0.00396	0.00318	0.00443	0.00679
2110.01	0.00396	0.00314	0.00441	0.0068
2108.09	0.00396	0.00309	0.00436	0.00681
2106.16	0.00395	0.00304	0.00432	0.00682
2104.23	0.00394	0.00298	0.00429	0.00682
2102.3	0.00392	0.00293	0.00427	0.00681
2100.37	0.0039	0.00288	0.00427	0.0068
2098.44	0.00389	0.00284	0.00427	0.00678
2096.51	0.00389	0.00283	0.00427	0.00677
2094.58	0.0039	0.00286	0.00428	0.00677
2092.66	0.00391	0.00291	0.0043	0.0068
2090.73	0.00393	0.00295	0.00434	0.00684
2088.8	0.00395	0.003	0.00439	0.0069
2086.87	0.00397	0.00305	0.00445	0.00696
2084.94	0.004	0.00311	0.0045	0.00702
2083.01	0.00403	0.00318	0.00454	0.0071
2081.08	0.00404	0.00326	0.00457	0.00717
2079.16	0.00406	0.00334	0.0046	0.00721
2077.23	0.00407	0.0034	0.00461	0.00725
2075.3	0.00408	0.00345	0.00461	0.00728
2073.37	0.00407	0.00348	0.00459	0.0073
2071.44	0.00405	0.00349	0.00456	0.00733
2069.51	0.00403	0.00348	0.00453	0.00735
2067.58	0.00403	0.00348	0.00454	0.00738
2065.65	0.00405	0.00349	0.00456	0.00741
2063.73	0.00407	0.00349	0.00459	0.00744
2061.8	0.00408	0.00349	0.00461	0.00747
2059.87	0.0041	0.0035	0.00463	0.00749
2057.94	0.00413	0.00352	0.00464	0.00751
2056.01	0.00416	0.00354	0.00464	0.00752
2054.08	0.0042	0.00354	0.00466	0.00753
2052.15	0.00424	0.00355	0.00468	0.00756
2050.22	0.00428	0.00356	0.00473	0.0076
2048.3	0.00431	0.00358	0.00477	0.00763
2046.37	0.00431	0.0036	0.0048	0.00767
2044.44	0.00427	0.00362	0.00481	0.00769
2042.51	0.00422	0.00365	0.00479	0.0077
2040.58	0.00417	0.00366	0.00475	0.00769
2038.65	0.00412	0.00364	0.00468	0.00765
2036.72	0.00408	0.00359	0.00459	0.00762
2034.79	0.00406	0.00349	0.0045	0.00758
2032.87	0.00405	0.00337	0.00442	0.00755
2030.94	0.00405	0.00327	0.00438	0.00754
2029.01	0.00404	0.00322	0.00436	0.00754
2027.08	0.00404	0.0032	0.00436	0.00759
2025.15	0.00403	0.0032	0.00437	0.00764
2023.22	0.00403	0.00319	0.00437	0.00769
2021.29	0.00405	0.00319	0.00437	0.00774
2019.37	0.00408	0.00318	0.00436	0.00777
2017.44	0.0041	0.00317	0.00437	0.00779
2015.51	0.00413	0.00318	0.00438	0.00785
2013.58	0.00415	0.00321	0.00442	0.00793
2011.65	0.00417	0.00326	0.00449	0.00798
2009.72	0.00419	0.0033	0.00457	0.00801
2007.79	0.00419	0.00334	0.00465	0.00802
2005.86	0.0042	0.00336	0.00471	0.008
2003.94	0.00422	0.00338	0.00474	0.00797
2002.01	0.00425	0.00338	0.00473	0.00793
2000.08	0.0043	0.00337	0.00472	0.00789
1998.15	0.00439	0.00337	0.00472	0.00786
1996.22	0.00449	0.0034	0.00476	0.00787
1994.29	0.00457	0.00347	0.00483	0.00792
1992.36	0.00462	0.00353	0.00489	0.00799
1990.43	0.00464	0.00358	0.00492	0.00809
1988.51	0.00466	0.0036	0.00494	0.0082
1986.58	0.00467	0.0036	0.00493	0.00827
1984.65	0.00467	0.00356	0.0049	0.00831
1982.72	0.00464	0.00349	0.00486	0.00834
1980.79	0.0046	0.00342	0.00481	0.00837
1978.86	0.00454	0.00336	0.00475	0.00842
1976.93	0.00447	0.00332	0.00471	0.00847
1975	0.00441	0.00326	0.00469	0.00848
1973.08	0.00436	0.0032	0.00469	0.00843
1971.15	0.00433	0.00315	0.00469	0.00836
1969.22	0.00431	0.00309	0.00468	0.00828
1967.29	0.00427	0.00301	0.00465	0.00817
1965.36	0.00424	0.00294	0.00462	0.00807
1963.43	0.00421	0.00287	0.0046	0.00799
1961.5	0.00422	0.00284	0.00461	0.00793
1959.57	0.00424	0.00287	0.00464	0.00793
1957.65	0.00427	0.00296	0.00468	0.00799
1955.72	0.00429	0.00304	0.0047	0.00809
1953.79	0.0043	0.00309	0.00469	0.00819
1951.86	0.00431	0.0031	0.00467	0.00828
1949.93	0.00431	0.0031	0.00465	0.00836
1948	0.00432	0.00311	0.00464	0.00842
1946.07	0.00433	0.00314	0.00464	0.00849
1944.15	0.00433	0.00318	0.00464	0.00857
1942.22	0.00433	0.00324	0.00465	0.00863
1940.29	0.00433	0.0033	0.00466	0.00868
1938.36	0.00432	0.00336	0.00469	0.0087
1936.43	0.00434	0.0034	0.0047	0.0087
1934.5	0.00436	0.00346	0.00471	0.00869
1932.57	0.0044	0.00351	0.00472	0.00866
1930.64	0.00443	0.00354	0.00473	0.0086
1928.72	0.00445	0.00354	0.00475	0.00852
1926.79	0.00446	0.00353	0.00477	0.00846
1924.86	0.00449	0.00352	0.0048	0.00843
1922.93	0.00452	0.00353	0.00482	0.00842
1921	0.00454	0.00357	0.00484	0.00843
1919.07	0.00455	0.00362	0.00485	0.00847
1917.14	0.00456	0.00363	0.00485	0.00852
1915.21	0.00457	0.00363	0.00485	0.00854
1913.29	0.00459	0.0036	0.00484	0.00854
1911.36	0.0046	0.00356	0.00483	0.00854
1909.43	0.0046	0.00352	0.00483	0.00854
1907.5	0.00459	0.0035	0.00482	0.00852
1905.57	0.00458	0.00347	0.00483	0.00848
1903.64	0.00457	0.00345	0.00484	0.00844
1901.71	0.00455	0.00344	0.00484	0.00842
1899.78	0.00454	0.00345	0.00483	0.00843
1897.86	0.00453	0.00346	0.00482	0.00844
1895.93	0.00453	0.00348	0.0048	0.00844
1894	0.00453	0.00348	0.00479	0.00841
1892.07	0.00453	0.00347	0.00479	0.00836
1890.14	0.00452	0.00346	0.00479	0.00832
1888.21	0.00449	0.00345	0.00479	0.00828
1886.28	0.00448	0.00345	0.00479	0.00825
1884.35	0.00447	0.00346	0.00479	0.00824
1882.43	0.00446	0.00347	0.00479	0.00825
1880.5	0.00445	0.00348	0.00479	0.00826
1878.57	0.00445	0.00348	0.00478	0.00826
1876.64	0.00446	0.00348	0.00477	0.00824
1874.71	0.00447	0.00347	0.00476	0.00822
1872.78	0.00446	0.00346	0.00476	0.0082
1870.85	0.00446	0.00345	0.00475	0.00819
1868.93	0.00445	0.00345	0.00475	0.00819
1867	0.00444	0.00345	0.00475	0.00819
1865.07	0.00443	0.00345	0.00474	0.00819
1863.14	0.00443	0.00346	0.00472	0.00819
1861.21	0.00443	0.00348	0.0047	0.0082
1859.28	0.00444	0.00349	0.00468	0.0082
1857.35	0.00444	0.0035	0.00467	0.00819
1855.42	0.00445	0.0035	0.00467	0.00817
1853.5	0.00445	0.0035	0.00467	0.00815
1851.57	0.00445	0.00351	0.00467	0.00813
1849.64	0.00445	0.00352	0.00467	0.00811
1847.71	0.00447	0.00353	0.00468	0.0081
1845.78	0.00449	0.00355	0.00469	0.0081
1843.85	0.0045	0.00356	0.0047	0.00812
1841.92	0.00451	0.00357	0.0047	0.00813
1839.99	0.00453	0.00358	0.00472	0.00814
1838.07	0.00453	0.00359	0.00473	0.00814
1836.14	0.00454	0.0036	0.00475	0.00815
1834.21	0.00453	0.00359	0.00476	0.00816
1832.28	0.00451	0.00359	0.00475	0.00816
1830.35	0.00448	0.00358	0.00474	0.00815
1828.42	0.00445	0.00356	0.00472	0.00814
1826.49	0.00443	0.00354	0.00471	0.00813
1824.56	0.00442	0.00353	0.0047	0.00812
1822.64	0.00442	0.00352	0.00469	0.00812
1820.71	0.00441	0.00351	0.00469	0.00812
1818.78	0.00441	0.00351	0.00469	0.00812
1816.85	0.00441	0.00352	0.0047	0.00813
1814.92	0.00442	0.00353	0.00471	0.00815
1812.99	0.00444	0.00353	0.00471	0.00816
1811.06	0.00446	0.00353	0.00472	0.00817
1809.14	0.0045	0.00353	0.00473	0.00819
1807.21	0.00455	0.00355	0.00476	0.00824
1805.28	0.0046	0.00357	0.00479	0.0083
1803.35	0.00465	0.0036	0.00482	0.00837
1801.42	0.00469	0.00363	0.00485	0.00844
1799.49	0.00473	0.00366	0.00489	0.0085
1797.56	0.00476	0.00369	0.00492	0.00857
1795.63	0.00479	0.0037	0.00495	0.00863
1793.71	0.0048	0.00372	0.00498	0.00868
1791.78	0.00481	0.00373	0.005	0.00872
1789.85	0.00483	0.00375	0.00503	0.00876
1787.92	0.00485	0.00378	0.00505	0.00882
1785.99	0.00488	0.00381	0.00507	0.00889
1784.06	0.00492	0.00385	0.00509	0.00896
1782.13	0.00495	0.00389	0.00511	0.00902
1780.2	0.00499	0.00394	0.00514	0.00908
1778.28	0.00502	0.00398	0.00517	0.00915
1776.35	0.00507	0.00402	0.0052	0.00921
1774.42	0.00512	0.00405	0.00524	0.00929
1772.49	0.00517	0.00407	0.00528	0.00937
1770.56	0.00523	0.0041	0.00533	0.00945
1768.63	0.00528	0.00413	0.00538	0.00953
1766.7	0.00534	0.00417	0.00544	0.00962
1764.77	0.00543	0.00424	0.00552	0.00976
1762.85	0.00555	0.00433	0.00563	0.00992
1760.92	0.00569	0.00445	0.00577	0.0101
1758.99	0.00585	0.0046	0.00596	0.01032
1757.06	0.00605	0.0048	0.0062	0.01057
1755.13	0.00628	0.00505	0.00648	0.01085
1753.2	0.00653	0.00535	0.0068	0.01114
1751.27	0.00683	0.00569	0.00716	0.01148
1749.34	0.00718	0.00609	0.00757	0.01192
1747.42	0.00756	0.00651	0.00803	0.01243
1745.49	0.00795	0.00695	0.0085	0.01297
1743.56	0.00833	0.00738	0.00897	0.01354
1741.63	0.00871	0.00777	0.00944	0.01413
1739.7	0.00907	0.00812	0.00989	0.01475
1737.77	0.0094	0.0084	0.01031	0.01537
1735.84	0.00968	0.00862	0.01067	0.01597
1733.92	0.00995	0.0088	0.01101	0.01658
1731.99	0.01022	0.00894	0.01132	0.01725
1730.06	0.0105	0.00905	0.0116	0.01796
1728.13	0.01078	0.00915	0.01185	0.01871
1726.2	0.01105	0.00923	0.01209	0.01946
1724.27	0.0113	0.00929	0.01232	0.02018
1722.34	0.01155	0.00934	0.01255	0.02089
1720.41	0.0118	0.0094	0.01277	0.02158
1718.49	0.01204	0.00947	0.013	0.02222
1716.56	0.01228	0.00956	0.01324	0.02282
1714.63	0.01253	0.00968	0.01348	0.02341
1712.7	0.01283	0.00984	0.01373	0.02404
1710.77	0.01314	0.01003	0.01401	0.02468
1708.84	0.01345	0.01023	0.01429	0.02526
1706.91	0.01374	0.01041	0.01457	0.02579
1704.98	0.01401	0.01057	0.01485	0.02624
1703.06	0.01424	0.0107	0.01511	0.0266
1701.13	0.01449	0.01084	0.01537	0.02695
1699.2	0.01476	0.01101	0.01566	0.02734
1697.27	0.01509	0.01123	0.01599	0.0278
1695.34	0.01548	0.0115	0.01637	0.02836
1693.41	0.0159	0.0118	0.01679	0.02897
1691.48	0.01635	0.01211	0.01726	0.02963
1689.55	0.01681	0.01246	0.01776	0.03032
1687.63	0.01731	0.01282	0.01829	0.03106
1685.7	0.01786	0.01321	0.01887	0.03189
1683.77	0.01845	0.01363	0.01949	0.03279
1681.84	0.01905	0.01407	0.02013	0.03371
1679.91	0.01964	0.01451	0.02078	0.03465
1677.98	0.02024	0.01496	0.02142	0.03563
1676.05	0.02083	0.0154	0.02204	0.03662
1674.12	0.02138	0.01582	0.02263	0.03756
1672.2	0.02186	0.01619	0.02318	0.03838
1670.27	0.02226	0.0165	0.02366	0.03907
1668.34	0.02257	0.01673	0.02403	0.03962
1666.41	0.02279	0.01689	0.0243	0.04
1664.48	0.02292	0.01699	0.02445	0.04022
1662.55	0.02298	0.01706	0.02451	0.04037
1660.62	0.02297	0.01707	0.02447	0.04039
1658.7	0.02284	0.01701	0.02433	0.04023
1656.77	0.0226	0.01687	0.02408	0.03988
1654.84	0.02228	0.01667	0.02377	0.03937
1652.91	0.02193	0.01643	0.02339	0.03878
1650.98	0.02154	0.01616	0.02297	0.03813
1649.05	0.02114	0.01589	0.0225	0.03743
1647.12	0.02073	0.01561	0.02203	0.03672
1645.19	0.0203	0.01534	0.02157	0.03599
1643.27	0.01989	0.01506	0.02112	0.03527
1641.34	0.0195	0.01481	0.02069	0.0346
1639.41	0.01915	0.01459	0.02031	0.034
1637.48	0.01883	0.01439	0.01998	0.03346
1635.55	0.01856	0.01422	0.01971	0.03297
1633.62	0.01835	0.01409	0.0195	0.03257
1631.69	0.0182	0.01399	0.01932	0.03227
1629.76	0.0181	0.01392	0.01918	0.03205
1627.84	0.01804	0.01389	0.0191	0.03189
1625.91	0.01802	0.01389	0.01905	0.0318
1623.98	0.01801	0.01391	0.01901	0.03176
1622.05	0.01802	0.01395	0.01901	0.03175
1620.12	0.01805	0.014	0.01903	0.03175
1618.19	0.01808	0.01406	0.01908	0.03176
1616.26	0.01814	0.01413	0.01914	0.03178
1614.33	0.01822	0.0142	0.01921	0.03181
1612.41	0.01828	0.01428	0.01927	0.03183
1610.48	0.01835	0.01436	0.01934	0.03184
1608.55	0.01842	0.01445	0.01942	0.03184
1606.62	0.0185	0.01453	0.01951	0.03184
1604.69	0.01859	0.01461	0.01962	0.03185
1602.76	0.01871	0.01471	0.01975	0.03187
1600.83	0.01885	0.01482	0.0199	0.03192
1598.91	0.01903	0.01495	0.02009	0.032
1596.98	0.01924	0.01509	0.02031	0.03212
1595.05	0.01947	0.01525	0.02055	0.03227
1593.12	0.01976	0.01544	0.02085	0.03251
1591.19	0.02012	0.01566	0.02122	0.03286
1589.26	0.02052	0.01591	0.02163	0.03328
1587.33	0.02096	0.01619	0.02209	0.03379
1585.4	0.02146	0.01652	0.0226	0.03439
1583.48	0.02202	0.01689	0.02315	0.03508
1581.55	0.02263	0.01728	0.02375	0.03586
1579.62	0.02327	0.0177	0.02438	0.0367
1577.69	0.02387	0.0181	0.02503	0.0375
1575.76	0.0245	0.01851	0.02568	0.03833
1573.83	0.02517	0.01893	0.02633	0.03924
1571.9	0.02586	0.01937	0.02699	0.04018
1569.97	0.02654	0.01979	0.02763	0.04112
1568.05	0.0272	0.02021	0.02826	0.04203
1566.12	0.02781	0.02059	0.02884	0.04289
1564.19	0.02836	0.02093	0.02938	0.04366
1562.26	0.02884	0.02124	0.02986	0.04433
1560.33	0.02925	0.0215	0.03031	0.04487
1558.4	0.0296	0.02172	0.03073	0.04532
1556.47	0.02988	0.02189	0.03104	0.04566
1554.54	0.03009	0.022	0.03125	0.04592
1552.62	0.03019	0.02204	0.03137	0.04604
1550.69	0.03017	0.02201	0.03139	0.04601
1548.76	0.03004	0.02191	0.03129	0.04582
1546.83	0.02981	0.02176	0.03109	0.04551
1544.9	0.02947	0.02154	0.0308	0.04506
1542.97	0.02903	0.02126	0.03041	0.04448
1541.04	0.0285	0.02092	0.02994	0.04377
1539.11	0.02788	0.02052	0.0294	0.04295
1537.19	0.02726	0.0201	0.02878	0.04214
1535.26	0.02664	0.01967	0.02812	0.04132
1533.33	0.02597	0.01923	0.02741	0.04047
1531.4	0.02528	0.01878	0.02667	0.03957
1529.47	0.02456	0.01831	0.02591	0.03864
1527.54	0.02382	0.01785	0.02516	0.0377
1525.61	0.02312	0.0174	0.02447	0.03677
1523.69	0.02249	0.01698	0.02382	0.03589
1521.76	0.0219	0.01657	0.0232	0.03504
1519.83	0.02135	0.01619	0.02258	0.03425
1517.9	0.02079	0.0158	0.02194	0.03346
1515.97	0.02025	0.01542	0.02134	0.03267
1514.04	0.01972	0.01505	0.02077	0.0319
1512.11	0.0192	0.01469	0.02021	0.03115
1510.18	0.01868	0.01433	0.01967	0.03038
1508.26	0.01818	0.014	0.01916	0.02964
1506.33	0.01771	0.01369	0.01869	0.02894
1504.4	0.01727	0.01339	0.01825	0.02829
1502.47	0.01686	0.01311	0.01782	0.02766
1500.54	0.01646	0.01283	0.01741	0.02707
1498.61	0.01608	0.01256	0.017	0.02648
1496.68	0.01571	0.01231	0.01661	0.02592
1494.75	0.01533	0.01207	0.01622	0.02536
1492.83	0.01497	0.01184	0.01587	0.02481
1490.9	0.01462	0.01162	0.01554	0.02429
1488.97	0.01434	0.01143	0.01526	0.02384
1487.04	0.01411	0.01127	0.01502	0.02347
1485.11	0.0139	0.01111	0.01477	0.02312
1483.18	0.01368	0.01096	0.01453	0.02278
1481.25	0.0135	0.01084	0.01434	0.02252
1479.32	0.01338	0.01078	0.01423	0.02236
1477.4	0.0133	0.01073	0.01418	0.02226
1475.47	0.01327	0.01073	0.01418	0.02223
1473.54	0.01337	0.01082	0.01429	0.02241
1471.61	0.01362	0.01102	0.01454	0.02282
1469.68	0.01401	0.01131	0.01493	0.02344
1467.75	0.01452	0.01167	0.01543	0.02425
1465.82	0.01512	0.0121	0.01604	0.0252
1463.9	0.01578	0.01257	0.01672	0.02626
1461.97	0.01648	0.01306	0.01745	0.02738
1460.04	0.01718	0.01355	0.01819	0.0285
1458.11	0.01785	0.01403	0.01892	0.02959
1456.18	0.01847	0.01445	0.0196	0.03059
1454.25	0.01902	0.01483	0.02022	0.03148
1452.32	0.01949	0.01515	0.02073	0.03223
1450.39	0.01985	0.01539	0.02112	0.0328
1448.47	0.02007	0.01555	0.02138	0.03316
1446.54	0.02015	0.01561	0.02149	0.03328
1444.61	0.02008	0.01558	0.02146	0.03318
1442.68	0.01991	0.01548	0.02132	0.03292
1440.75	0.01963	0.0153	0.02106	0.0325
1438.82	0.01925	0.01506	0.02071	0.03191
1436.89	0.01885	0.01481	0.02031	0.03129
1434.96	0.01853	0.01463	0.01995	0.03081
1433.04	0.01829	0.01448	0.01966	0.03041
1431.11	0.01811	0.01438	0.01944	0.03011
1429.18	0.01802	0.01433	0.01932	0.02993
1427.25	0.01804	0.01436	0.01933	0.02991
1425.32	0.01819	0.01447	0.01946	0.03007
1423.39	0.01845	0.01466	0.01974	0.03039
1421.46	0.01884	0.01492	0.02014	0.03089
1419.53	0.01934	0.01526	0.02068	0.03153
1417.61	0.01994	0.01566	0.02132	0.03231
1415.68	0.02062	0.01612	0.02206	0.0332
1413.75	0.02136	0.01662	0.02285	0.03416
1411.82	0.02212	0.01714	0.02366	0.03513
1409.89	0.02286	0.01764	0.02444	0.03605
1407.96	0.02352	0.0181	0.02515	0.03687
1406.03	0.02407	0.01849	0.02576	0.03754
1404.1	0.0245	0.01881	0.02623	0.03804
1402.18	0.02478	0.01901	0.02654	0.03834
1400.25	0.02488	0.01911	0.02666	0.03842
1398.32	0.02483	0.0191	0.02662	0.0383
1396.39	0.02465	0.01901	0.02642	0.03803
1394.46	0.02434	0.01882	0.02608	0.03759
1392.53	0.0239	0.01855	0.02563	0.037
1390.6	0.02339	0.01822	0.02509	0.03632
1388.68	0.02283	0.01785	0.02448	0.03558
1386.75	0.02223	0.01745	0.02384	0.03481
1384.82	0.02164	0.01705	0.0232	0.03406
1382.89	0.02106	0.01667	0.02258	0.03336
1380.96	0.02053	0.01631	0.02201	0.03272
1379.03	0.02006	0.01599	0.0215	0.03218
1377.1	0.01968	0.01572	0.02108	0.03175
1375.17	0.01939	0.01551	0.02074	0.03143
1373.25	0.01917	0.01535	0.02048	0.03119
1371.32	0.01901	0.01525	0.0203	0.03103
1369.39	0.01892	0.01519	0.0202	0.03095
1367.46	0.01889	0.01519	0.02017	0.03096
1365.53	0.01892	0.01522	0.0202	0.03102
1363.6	0.01898	0.01527	0.02027	0.03112
1361.67	0.01906	0.01534	0.02037	0.03124
1359.74	0.01916	0.01542	0.0205	0.03138
1357.82	0.01927	0.01551	0.02066	0.03154
1355.89	0.0194	0.01562	0.02083	0.03172
1353.96	0.01955	0.01572	0.02101	0.03193
1352.03	0.01971	0.01582	0.02118	0.03214
1350.1	0.01986	0.01591	0.02134	0.03234
1348.17	0.01999	0.01599	0.02149	0.03253
1346.24	0.02011	0.01607	0.02163	0.03272
1344.31	0.02023	0.01614	0.02177	0.0329
1342.39	0.02036	0.01621	0.02191	0.03308
1340.46	0.02049	0.01629	0.02206	0.03329
1338.53	0.02062	0.01638	0.02221	0.03349
1336.6	0.02077	0.01647	0.02237	0.0337
1334.67	0.02092	0.01658	0.02254	0.03393
1332.74	0.02109	0.01671	0.02273	0.03417
1330.81	0.02127	0.01684	0.02292	0.03441
1328.88	0.02145	0.01698	0.02313	0.03467
1326.96	0.02163	0.01711	0.02333	0.03491
1325.03	0.0218	0.01724	0.02353	0.03514
1323.1	0.02195	0.01736	0.02371	0.03536
1321.17	0.02207	0.01746	0.02386	0.03555
1319.24	0.02218	0.01755	0.02399	0.03573
1317.31	0.02227	0.01763	0.02408	0.0359
1315.38	0.02233	0.01768	0.02415	0.03604
1313.46	0.02236	0.0177	0.02418	0.03614
1311.53	0.02237	0.0177	0.02417	0.03622
1309.6	0.02235	0.01768	0.02414	0.03629
1307.67	0.02232	0.01765	0.0241	0.03635
1305.74	0.02227	0.01761	0.02405	0.03641
1303.81	0.02222	0.01756	0.024	0.03648
1301.88	0.02218	0.01752	0.02395	0.03655
1299.95	0.02215	0.01749	0.02391	0.03665
1298.03	0.02213	0.01748	0.02389	0.03676
1296.1	0.02212	0.01748	0.02388	0.03689
1294.17	0.02213	0.01749	0.02388	0.03703
1292.24	0.02214	0.0175	0.0239	0.03718
1290.31	0.02216	0.01752	0.02393	0.03732
1288.38	0.02218	0.01755	0.02396	0.03745
1286.45	0.02221	0.01759	0.024	0.03758
1284.52	0.02223	0.01764	0.02403	0.03769
1282.6	0.02225	0.0177	0.02407	0.0378
1280.67	0.02227	0.01775	0.02409	0.03788
1278.74	0.02228	0.01781	0.02412	0.03796
1276.81	0.02229	0.01786	0.02413	0.03803
1274.88	0.02229	0.01789	0.02414	0.03809
1272.95	0.02228	0.01791	0.02413	0.03813
1271.02	0.02226	0.01792	0.02412	0.03817
1269.09	0.02225	0.01793	0.02411	0.0382
1267.17	0.02223	0.01792	0.02409	0.03823
1265.24	0.02222	0.01792	0.02407	0.03828
1263.31	0.02221	0.01792	0.02405	0.03832
1261.38	0.02221	0.01792	0.02404	0.03839
1259.45	0.02221	0.01792	0.02404	0.03846
1257.52	0.02222	0.01794	0.02405	0.03856
1255.59	0.02225	0.01796	0.02407	0.03866
1253.67	0.02229	0.01797	0.02411	0.03879
1251.74	0.02234	0.018	0.02416	0.03893
1249.81	0.02241	0.01804	0.02423	0.03909
1247.88	0.02248	0.01808	0.0243	0.03927
1245.95	0.02256	0.01814	0.02438	0.03946
1244.02	0.02264	0.0182	0.02446	0.03965
1242.09	0.02272	0.01825	0.02453	0.03983
1240.16	0.02278	0.0183	0.02459	0.03999
1238.24	0.02282	0.01833	0.02463	0.04012
1236.31	0.02284	0.01835	0.02465	0.04021
1234.38	0.02284	0.01834	0.02464	0.04025
1232.45	0.02282	0.01833	0.02462	0.04025
1230.52	0.02278	0.0183	0.02458	0.04021
1228.59	0.02272	0.01827	0.02451	0.04013
1226.66	0.02266	0.01824	0.02444	0.04004
1224.73	0.02258	0.01821	0.02436	0.03991
1222.81	0.02251	0.01817	0.02428	0.03978
1220.88	0.02243	0.01815	0.0242	0.03964
1218.95	0.02236	0.01812	0.02413	0.0395
1217.02	0.02229	0.0181	0.02408	0.03938
1215.09	0.02224	0.01807	0.02403	0.03927
1213.16	0.0222	0.01806	0.024	0.03918
1211.23	0.02218	0.01805	0.02399	0.03912
1209.3	0.02218	0.01805	0.02398	0.03909
1207.38	0.02218	0.01805	0.02399	0.03909
1205.45	0.0222	0.01806	0.024	0.0391
1203.52	0.02221	0.01806	0.02401	0.03912
1201.59	0.02223	0.01806	0.02402	0.03915
1199.66	0.02224	0.01806	0.02403	0.03918
1197.73	0.02226	0.01806	0.02403	0.0392
1195.8	0.02227	0.01805	0.02404	0.03922
1193.87	0.02228	0.01805	0.02405	0.03924
1191.95	0.0223	0.01806	0.02406	0.03926
1190.02	0.02233	0.01809	0.02409	0.03929
1188.09	0.02237	0.01813	0.02413	0.03933
1186.16	0.02243	0.01819	0.02418	0.03937
1184.23	0.02252	0.01827	0.02426	0.03944
1182.3	0.02263	0.01839	0.02438	0.03954
1180.37	0.02277	0.01854	0.02452	0.03966
1178.45	0.02294	0.01872	0.0247	0.0398
1176.52	0.02312	0.01893	0.02489	0.03994
1174.59	0.02332	0.01916	0.02509	0.04008
1172.66	0.02351	0.01939	0.02528	0.0402
1170.73	0.02368	0.01961	0.02545	0.04028
1168.8	0.02383	0.01983	0.02558	0.04031
1166.87	0.02393	0.02001	0.02567	0.04029
1164.94	0.02399	0.02015	0.0257	0.0402
1163.02	0.024	0.02024	0.02566	0.04004
1161.09	0.02396	0.02027	0.02557	0.03981
1159.16	0.02387	0.02025	0.02543	0.03952
1157.23	0.02373	0.02017	0.02523	0.03916
1155.3	0.02355	0.02004	0.02499	0.03876
1153.37	0.02335	0.01986	0.02471	0.03834
1151.44	0.02313	0.01967	0.02441	0.03791
1149.51	0.02291	0.01945	0.0241	0.03749
1147.59	0.02271	0.01924	0.02381	0.0371
1145.66	0.02255	0.01903	0.02355	0.03677
1143.73	0.02243	0.01886	0.02333	0.03651
1141.8	0.02237	0.01875	0.02318	0.03633
1139.87	0.02238	0.01869	0.0231	0.03625
1137.94	0.02245	0.01869	0.02308	0.03625
1136.01	0.02256	0.01873	0.02311	0.03632
1134.08	0.02272	0.01881	0.02319	0.03643
1132.16	0.02289	0.01892	0.02331	0.0366
1130.23	0.02309	0.01908	0.02345	0.0368
1128.3	0.02329	0.01924	0.0236	0.03703
1126.37	0.02348	0.01942	0.02376	0.03727
1124.44	0.02367	0.01959	0.02393	0.03751
1122.51	0.02384	0.01976	0.02408	0.03775
1120.58	0.02398	0.0199	0.02421	0.03797
1118.65	0.02408	0.02001	0.02431	0.03816
1116.73	0.02414	0.0201	0.02437	0.03831
1114.8	0.02414	0.02014	0.02438	0.03841
1112.87	0.02409	0.02013	0.02435	0.03845
1110.94	0.02399	0.02008	0.02428	0.03845
1109.01	0.02385	0.01999	0.02418	0.03841
1107.08	0.02369	0.01987	0.02405	0.03833
1105.15	0.02353	0.01973	0.02392	0.03823
1103.23	0.02335	0.01958	0.02379	0.03812
1101.3	0.02318	0.01942	0.02366	0.03801
1099.37	0.02301	0.01925	0.02353	0.03788
1097.44	0.02284	0.01908	0.0234	0.03774
1095.51	0.02268	0.01891	0.02328	0.0376
1093.58	0.02255	0.01877	0.02318	0.03747
1091.65	0.02244	0.01864	0.02308	0.03736
1089.72	0.02235	0.01854	0.02302	0.03728
1087.8	0.0223	0.01847	0.02298	0.03724
1085.87	0.02228	0.01844	0.02297	0.03724
1083.94	0.0223	0.01844	0.02299	0.03726
1082.01	0.02233	0.01847	0.02304	0.03731
1080.08	0.02239	0.01853	0.02311	0.03738
1078.15	0.02246	0.0186	0.02319	0.03747
1076.22	0.02254	0.01868	0.0233	0.03758
1074.29	0.02265	0.01879	0.02344	0.03772
1072.37	0.02277	0.01891	0.02358	0.03788
1070.44	0.02291	0.01904	0.02373	0.03805
1068.51	0.02305	0.01918	0.02389	0.03823
1066.58	0.02319	0.01931	0.02403	0.0384
1064.65	0.02332	0.01943	0.02417	0.03856
1062.72	0.02343	0.01954	0.02428	0.03871
1060.79	0.02352	0.01964	0.02438	0.03884
1058.86	0.0236	0.01972	0.02445	0.03895
1056.94	0.02366	0.01976	0.0245	0.03902
1055.01	0.02371	0.01979	0.02452	0.03907
1053.08	0.02372	0.01979	0.02453	0.03911
1051.15	0.02372	0.01979	0.02452	0.03913
1049.22	0.02371	0.01978	0.0245	0.03914
1047.29	0.02368	0.01977	0.02447	0.03914
1045.36	0.02364	0.01977	0.02443	0.03912
1043.44	0.02359	0.01976	0.0244	0.03911
1041.51	0.02354	0.01975	0.02438	0.03908
1039.58	0.02351	0.01973	0.02437	0.03906
1037.65	0.02349	0.01973	0.02437	0.03904
1035.72	0.02348	0.01974	0.02438	0.03904
1033.79	0.02347	0.01977	0.02439	0.03904
1031.86	0.02347	0.01979	0.02439	0.03904
1029.93	0.02347	0.01981	0.02438	0.03902
1028.01	0.02346	0.01981	0.02437	0.03898
1026.08	0.02344	0.01981	0.02435	0.03892
1024.15	0.0234	0.0198	0.02432	0.03884
1022.22	0.02335	0.01977	0.02428	0.03875
1020.29	0.02329	0.01972	0.02422	0.03863
1018.36	0.02322	0.01965	0.02414	0.03849
1016.43	0.02313	0.01958	0.02405	0.03833
1014.5	0.02303	0.01951	0.02394	0.03816
1012.58	0.02292	0.01943	0.02382	0.03799
1010.65	0.02281	0.01934	0.0237	0.03783
1008.72	0.02269	0.01926	0.02357	0.03768
1006.79	0.02258	0.01917	0.02345	0.03753
1004.86	0.02246	0.01908	0.02333	0.03738
1002.93	0.02234	0.01899	0.02322	0.03724
1001	0.02223	0.01888	0.0231	0.0371
999.075	0.02212	0.01879	0.02299	0.03697
997.146	0.02202	0.0187	0.02288	0.03684
995.217	0.02192	0.01861	0.02276	0.03671
993.288	0.02182	0.01852	0.02265	0.03658
991.36	0.02171	0.01842	0.02255	0.03645
989.431	0.02161	0.01832	0.02245	0.0363
987.502	0.02151	0.01822	0.02235	0.03616
985.574	0.02141	0.01813	0.02226	0.03603
983.645	0.02131	0.01804	0.02217	0.0359
981.716	0.02121	0.01795	0.02208	0.03578
979.787	0.02113	0.01787	0.02201	0.03566
977.859	0.02105	0.0178	0.02194	0.03554
975.93	0.02098	0.01773	0.02188	0.03543
974.001	0.02091	0.01765	0.02182	0.03533
972.073	0.02085	0.01758	0.02176	0.03525
970.144	0.0208	0.01752	0.02171	0.03518
968.215	0.02075	0.01746	0.02166	0.0351
966.286	0.0207	0.0174	0.02161	0.03503
964.358	0.02066	0.01735	0.02157	0.03496
962.429	0.02062	0.0173	0.02152	0.03489
960.5	0.02059	0.01726	0.02148	0.03483
958.572	0.02056	0.01722	0.02143	0.03476
956.643	0.02052	0.01718	0.0214	0.03468
954.714	0.02049	0.01714	0.02136	0.0346
952.785	0.02047	0.0171	0.02132	0.03453
950.857	0.02044	0.01706	0.02128	0.03446
948.928	0.0204	0.01703	0.02125	0.03439
946.999	0.02036	0.017	0.02122	0.03433
945.071	0.02032	0.01697	0.02119	0.03428
943.142	0.02028	0.01693	0.02117	0.03422
941.213	0.02024	0.0169	0.02114	0.03416
939.284	0.0202	0.01686	0.02111	0.03408
937.356	0.02016	0.01681	0.02108	0.034
935.427	0.02012	0.01677	0.02104	0.03392
933.498	0.02008	0.01674	0.021	0.03386
931.57	0.02004	0.01671	0.02096	0.03379
929.641	0.02001	0.01667	0.02093	0.03371
927.712	0.01998	0.01664	0.0209	0.03365
925.783	0.01996	0.01662	0.02087	0.03358
923.855	0.01994	0.0166	0.02084	0.03352
921.926	0.01992	0.01658	0.02081	0.03346
919.997	0.01991	0.01655	0.02079	0.0334
918.069	0.0199	0.01652	0.02077	0.03334
916.14	0.0199	0.0165	0.02076	0.03328
914.211	0.0199	0.01649	0.02075	0.03323
912.282	0.01989	0.01648	0.02075	0.03319
910.354	0.01989	0.01648	0.02074	0.03316
908.425	0.01988	0.01647	0.02073	0.03312
906.496	0.01988	0.01646	0.02072	0.03309
904.568	0.01988	0.01645	0.02071	0.03305
902.639	0.01988	0.01644	0.0207	0.03299
900.71	0.01988	0.01643	0.02069	0.03294
898.781	0.01987	0.01641	0.02067	0.03289
896.853	0.01985	0.01639	0.02065	0.03285
894.924	0.01983	0.01638	0.02063	0.0328
892.995	0.0198	0.01635	0.02061	0.03274
891.067	0.01977	0.01631	0.02058	0.03267
889.138	0.01973	0.01628	0.02055	0.0326
887.209	0.01969	0.01624	0.02052	0.03252
885.28	0.01965	0.01619	0.02049	0.03243
883.352	0.01961	0.01614	0.02046	0.03234
881.423	0.01957	0.01609	0.02044	0.03225
879.494	0.01954	0.01605	0.02043	0.03217
877.566	0.01952	0.01603	0.02042	0.0321
875.637	0.01951	0.01603	0.02042	0.03206
873.708	0.01951	0.01604	0.02043	0.03203
871.779	0.01954	0.01607	0.02047	0.03203
869.851	0.01959	0.01611	0.02052	0.03205
867.922	0.01966	0.01616	0.0206	0.03211
865.993	0.01975	0.01623	0.0207	0.03218
864.065	0.01985	0.01631	0.02082	0.03228
862.136	0.01997	0.01639	0.02096	0.0324
860.207	0.0201	0.01647	0.02111	0.03254
858.278	0.02023	0.01656	0.02125	0.03269
856.35	0.02036	0.01663	0.02138	0.03283
854.421	0.02049	0.01669	0.02152	0.03296
852.492	0.0206	0.01673	0.02165	0.03309
850.564	0.02071	0.01677	0.02177	0.03321
848.635	0.02081	0.01681	0.02188	0.03335
846.706	0.02091	0.01685	0.02198	0.03351
844.777	0.02102	0.0169	0.02209	0.03368
842.849	0.02112	0.01697	0.0222	0.03388
840.92	0.02124	0.01706	0.02231	0.03412
838.991	0.02136	0.01717	0.02244	0.03438
837.062	0.02151	0.01729	0.02258	0.03468
835.134	0.02168	0.01743	0.02274	0.03503
833.205	0.02187	0.0176	0.02294	0.03541
831.276	0.02209	0.01778	0.02316	0.03584
829.348	0.02233	0.01798	0.0234	0.0363
827.419	0.02259	0.01819	0.02367	0.03678
825.49	0.02287	0.0184	0.02396	0.03726
823.561	0.02315	0.0186	0.02425	0.03774
821.633	0.02344	0.0188	0.02453	0.03821
819.704	0.02371	0.01898	0.02479	0.03865
817.775	0.02397	0.01915	0.02503	0.03904
815.847	0.02419	0.01929	0.02526	0.03937
813.918	0.02439	0.0194	0.02546	0.03966
811.989	0.02456	0.01951	0.02564	0.0399
810.06	0.02471	0.0196	0.02578	0.04011
808.132	0.02484	0.01969	0.02591	0.04028
806.203	0.02494	0.01976	0.02602	0.04041
804.274	0.02503	0.01983	0.02611	0.04052
802.346	0.02511	0.0199	0.02619	0.04063
800.417	0.02517	0.01996	0.02625	0.04071
798.488	0.02522	0.02001	0.0263	0.04077
796.559	0.02527	0.02006	0.02635	0.04083
794.631	0.02532	0.02012	0.02641	0.04089
792.702	0.02538	0.02019	0.02649	0.04097
790.773	0.02546	0.02025	0.02657	0.04107
788.845	0.02554	0.02032	0.02666	0.04116
786.916	0.02564	0.02037	0.02675	0.04127
784.987	0.02575	0.02043	0.02686	0.04138
783.058	0.02585	0.0205	0.02696	0.0415
781.13	0.02595	0.02058	0.02706	0.04162
779.201	0.02605	0.02065	0.02715	0.04173
777.272	0.02614	0.02072	0.02725	0.04183
775.344	0.02622	0.02077	0.02734	0.04193
773.415	0.02629	0.02083	0.02742	0.04203
771.486	0.02634	0.02089	0.02749	0.04214
769.557	0.02639	0.02095	0.02756	0.04225
767.629	0.02643	0.02103	0.02762	0.04236
765.7	0.02647	0.0211	0.02767	0.04245
763.771	0.0265	0.02117	0.02771	0.04253
761.843	0.02651	0.02122	0.02774	0.04257
759.914	0.02653	0.02124	0.02775	0.04259
757.985	0.02654	0.02126	0.02775	0.0426
756.056	0.02656	0.02129	0.02776	0.04262
754.128	0.02657	0.02132	0.02775	0.04262
752.199	0.02659	0.02133	0.02774	0.04259
750.27	0.02662	0.02132	0.02773	0.04252
748.342	0.02664	0.0213	0.02773	0.04244
746.413	0.02666	0.02128	0.02773	0.04235
744.484	0.02668	0.02126	0.02772	0.04225
742.555	0.02669	0.02125	0.0277	0.04217
740.627	0.0267	0.02124	0.02769	0.0421
738.698	0.02672	0.02123	0.0277	0.04205
736.769	0.02673	0.02124	0.02771	0.04203
734.841	0.02676	0.02127	0.02774	0.04202
732.912	0.0268	0.0213	0.02778	0.04202
730.983	0.02685	0.02134	0.02783	0.04203
729.054	0.0269	0.02137	0.02789	0.04204
727.126	0.02695	0.0214	0.02796	0.04207
725.197	0.027	0.02143	0.02802	0.04212
723.268	0.02706	0.02147	0.02809	0.0422
721.34	0.02713	0.02153	0.02816	0.04229
719.411	0.02721	0.0216	0.02824	0.0424
717.482	0.02729	0.02168	0.02834	0.04252
715.553	0.02739	0.02177	0.02846	0.04263
713.625	0.0275	0.02187	0.02859	0.04276
711.696	0.02762	0.02197	0.02873	0.04289
709.767	0.02774	0.02206	0.02888	0.04304
707.839	0.02787	0.02216	0.02904	0.04321
705.91	0.02801	0.02227	0.0292	0.04342
703.981	0.02816	0.02239	0.02938	0.04366
702.052	0.02833	0.02253	0.02957	0.04392
700.124	0.02851	0.02267	0.02978	0.04418
698.195	0.0287	0.02281	0.02999	0.04442
696.266	0.02889	0.02293	0.03019	0.04465
694.338	0.02907	0.02303	0.03039	0.04487
692.409	0.02924	0.02313	0.03058	0.0451
690.48	0.0294	0.02322	0.03075	0.04534
688.551	0.02954	0.02331	0.0309	0.04556
686.623	0.02969	0.0234	0.03106	0.04573
684.694	0.02988	0.02347	0.03122	0.04589
682.765	0.03007	0.02355	0.03139	0.04606
680.837	0.03024	0.02363	0.03155	0.04623
678.908	0.0304	0.02369	0.0317	0.04639
676.979	0.03056	0.02376	0.03184	0.04656
675.05	0.0307	0.02385	0.03198	0.04675
673.122	0.03085	0.02395	0.0321	0.04696
671.193	0.03098	0.02407	0.03222	0.04721
669.264	0.03113	0.0242	0.03234	0.04749
667.336	0.03127	0.02434	0.03247	0.04777
665.407	0.03142	0.02446	0.03261	0.04805
663.478	0.03156	0.02458	0.03276	0.0483
661.549	0.03171	0.02469	0.03293	0.04853
659.621	0.03184	0.02479	0.0331	0.04873
657.692	0.03197	0.02492	0.03326	0.04895
655.763	0.0321	0.02507	0.03343	0.04919
653.835	0.03222	0.02521	0.03359	0.04942
651.906	0.03234	0.02534	0.03375	0.0496
649.977	0.03247	0.02545	0.03392	0.04974
648.048	0.03262	0.02555	0.03408	0.04988
646.12	0.03276	0.02564	0.03424	0.05002
644.191	0.03288	0.02573	0.03438	0.05017
642.262	0.03299	0.02581	0.03452	0.05032
640.334	0.0331	0.02588	0.03465	0.05048
638.405	0.03322	0.02597	0.03478	0.05065
636.476	0.03336	0.0261	0.03491	0.05087
634.547	0.03355	0.02627	0.03506	0.05116
632.619	0.03378	0.02647	0.03524	0.05147
630.69	0.03403	0.02668	0.03545	0.05178
628.761	0.03429	0.02688	0.03568	0.05209
626.833	0.03455	0.02707	0.0359	0.05237
624.904	0.03479	0.02723	0.03612	0.05263
622.975	0.03502	0.0274	0.03635	0.05287
621.046	0.03522	0.02757	0.03656	0.05312
619.118	0.0354	0.02775	0.03675	0.05339
617.189	0.03556	0.02791	0.03691	0.05362
615.26	0.0357	0.02805	0.03706	0.05381
613.332	0.0358	0.02817	0.03717	0.05396
611.403	0.03587	0.02828	0.03726	0.05408
609.474	0.0359	0.02836	0.03732	0.05416
607.545	0.03592	0.02841	0.03737	0.05421
605.617	0.03594	0.02844	0.03743	0.05425
603.688	0.03596	0.02847	0.0375	0.05429
601.759	0.03598	0.0285	0.03758	0.05433
599.831	0.03602	0.02855	0.03766	0.05439
597.902	0.03609	0.02862	0.03777	0.05451
595.973	0.0362	0.02873	0.03789	0.05468
594.044	0.03632	0.02886	0.03802	0.05488
592.116	0.03645	0.02898	0.03814	0.05509
590.187	0.03657	0.02906	0.03826	0.0553
588.258	0.03669	0.02915	0.03839	0.0555
586.329	0.03681	0.02925	0.03852	0.05571
584.401	0.03691	0.02937	0.03866	0.05593
582.472	0.03702	0.02947	0.03879	0.05616
580.543	0.03714	0.02956	0.03892	0.05641
578.615	0.03727	0.02965	0.03904	0.05667
576.686	0.03741	0.02975	0.03917	0.05691
574.757	0.03754	0.02984	0.03931	0.05711
572.828	0.03767	0.02992	0.03945	0.05727
570.9	0.03782	0.02997	0.0396	0.05738
568.971	0.03798	0.03003	0.03976	0.05748
567.042	0.03814	0.03012	0.03991	0.05758
565.114	0.03829	0.03024	0.04006	0.05769
563.185	0.03843	0.03038	0.04021	0.05782
561.256	0.03856	0.03052	0.04035	0.05796
559.327	0.03869	0.03064	0.04048	0.05811
557.399	0.03882	0.03073	0.04059	0.05826
555.47	0.03894	0.03081	0.04071	0.05842
553.541	0.03905	0.03087	0.04082	0.05857
551.613	0.03916	0.03092	0.04094	0.0587
549.684	0.03926	0.03099	0.04105	0.05885
547.755	0.03935	0.03106	0.04115	0.05902
545.826	0.03943	0.03111	0.04124	0.05921
543.898	0.03952	0.03114	0.04133	0.05942
541.969	0.03965	0.03117	0.04142	0.05963
540.04	0.0398	0.03118	0.04153	0.05981
538.112	0.03995	0.03119	0.04165	0.05993
536.183	0.04011	0.03123	0.04181	0.06005
534.254	0.04028	0.03131	0.04197	0.06021
532.325	0.04047	0.03142	0.04215	0.06041
530.397	0.04067	0.03158	0.04232	0.06066
528.468	0.04089	0.03179	0.04251	0.06092
526.539	0.04113	0.032	0.04272	0.06115
524.611	0.04137	0.03222	0.04295	0.06136
522.682	0.04161	0.03241	0.04317	0.06158
520.753	0.04186	0.03258	0.04341	0.0618
518.824	0.0421	0.03274	0.04368	0.06203
516.896	0.04235	0.0329	0.04394	0.06228
514.967	0.04257	0.03306	0.04417	0.06254
513.038	0.04277	0.03323	0.04437	0.06281
511.11	0.04294	0.03337	0.04454	0.06308
509.181	0.0431	0.03351	0.04469	0.06333
507.252	0.04325	0.03365	0.0448	0.06358
505.323	0.0434	0.03378	0.04489	0.06381
503.395	0.04354	0.03387	0.04497	0.06404
501.466	0.04365	0.03392	0.04502	0.06423
499.537	0.04371	0.034	0.04508	0.0644
497.609	0.04376	0.03409	0.04513	0.06454
495.68	0.04379	0.03414	0.04517	0.06468
493.751	0.0438	0.03415	0.04519	0.06478
491.822	0.04381	0.03415	0.0452	0.06482
489.894	0.04382	0.03417	0.04522	0.06478
487.965	0.04383	0.03415	0.04523	0.06469
486.036	0.04386	0.03409	0.04522	0.06458
484.108	0.04389	0.03402	0.04521	0.06447
482.179	0.04393	0.03395	0.04523	0.06433
480.25	0.04396	0.0339	0.04527	0.06421
478.321	0.04397	0.0339	0.04527	0.06412
476.393	0.04396	0.03394	0.04523	0.06404
474.464	0.04393	0.03396	0.04518	0.06391
472.535	0.04391	0.03392	0.04514	0.06378
470.607	0.04389	0.03387	0.0451	0.0637
468.678	0.04384	0.03384	0.04505	0.06371
466.749	0.04376	0.03384	0.04498	0.0638
464.82	0.04367	0.03389	0.04491	0.06387
462.892	0.04358	0.03396	0.04483	0.06384
460.963	0.04348	0.03397	0.04473	0.06373
459.034	0.04336	0.03391	0.04465	0.0636
457.106	0.04322	0.0338	0.04461	0.06349
455.177	0.04309	0.03368	0.04455	0.06339
453.248	0.04299	0.03359	0.04446	0.06331
451.319	0.04294	0.03347	0.04435	0.06323
449.391	0.04295	0.03333	0.04425	0.06315
447.462	0.04295	0.03322	0.04416	0.06315
445.533	0.04292	0.03316	0.04407	0.06321
443.605	0.04289	0.03313	0.04397	0.06326
441.676	0.04287	0.03315	0.04386	0.0633
439.747	0.04285	0.03324	0.04378	0.06328
437.818	0.04283	0.03336	0.0437	0.06313
435.89	0.04283	0.03333	0.04357	0.06287
433.961	0.04288	0.03319	0.04345	0.06261
432.032	0.04295	0.0331	0.04339	0.06244
430.104	0.04297	0.03311	0.04332	0.06233
428.175	0.04292	0.03315	0.04318	0.06222
426.246	0.04283	0.03322	0.04303	0.06205
424.317	0.0427	0.03333	0.04291	0.06183
422.389	0.04262	0.03353	0.04287	0.06169
420.46	0.04256	0.03384	0.04295	0.06177
418.531	0.04246	0.03426	0.04311	0.06201
416.603	0.04243	0.03423	0.04307	0.06198
414.674	0.04241	0.03417	0.04302	0.06197
412.745	0.0424	0.03408	0.04297	0.06197
410.816	0.0424	0.03394	0.04291	0.062
408.888	0.04241	0.03377	0.04285	0.06205
406.959	0.04242	0.03356	0.04278	0.06211
405.03	0.04245	0.03331	0.0427	0.0622
403.102	0.04249	0.03302	0.04263	0.0623
401.173	0.04254	0.0327	0.04254	0.06242
399.244	0.04259	0.03234	0.04245	0.06256
